# Supplementary material for: Pathogenic SLC25A26 variants impair SAH transport activity causing mitochondrial disease
Source: Hum Mol Genet. 2022 Jan 13;31(12):2049–62. doi: 10.1093/hmg/ddac002 (PMC9239748; doi:10.1093/hmg/ddac002)
Supplement: Schober_et_al_Supplemental_figures_ddac002 [file schober_et_al_supplemental_figures_ddac002.zip]

Archive with 1 entries (1 files):
- Schober_et_al_Supplemental_figures_ddac002.pdf
