# Supplementary material for: Pathogenic SLC25A26 variants impair SAH transport activity causing mitochondrial disease
Source: Hum Mol Genet. 2022 Jan 13;31(12):2049–62. doi: 10.1093/hmg/ddac002 (PMC9239748; doi:10.1093/hmg/ddac002)
Supplement: Schober_et_al_Table_S1_ddac002 [file schober_et_al_table_s1_ddac002.xlsx]

## Sheet: meta
Supplementary Table 2
to
"Pathogenic SLC25A26 variants impair SAH transport activity causing mitochondrial disease" (Schober et al.)
Column	Meaning
Symbol	Identifiers
ENSEMBL
FASTA ID
L, 2d: FC	Larvae at 2 days after egglay (dae), fold change of R166Q mutants to wDah controls
L, 2d: q-val	Larvae at 2 days after egglay (dae), multiple testing adjusted p value (q) of R166Q mutants to wDah controls
L, 3d: FC	Larvae at 3 days after egglay (dae), fold change of R166Q mutants to wDah controls
L, 3d: q-val	Larvae at 3 days after egglay (dae), multiple testing adjusted p value (q) of R166Q mutants to wDah controls
L, 4d: FC	Larvae at 4 days after egglay (dae), fold change of R166Q mutants to wDah controls
L, 4d: q-val	Larvae at 4 days after egglay (dae), multiple testing adjusted p value (q) of R166Q mutants to wDah controls
Mitochondrial Process	Mitochondrial annotation from MitoXplorer 2 (ref. 41, Yim et al. (2019) Nucleic Acids Res., 48, 605–632)

## Sheet: Schober et al_STable2
Symbol	ENSEMBL	FASTA ID	L, 2d: FC	L, 2d: q-val	L, 3d: FC	L, 3d: q-val	L, 4d: FC	L, 4d: q-val	Mitochondrial Process
Cat	FBgn0000261	sp|P17336|CATA_DROME	-1.574	5.906e-05	-3.337	1.701e-08	-4.012	2.767e-09	NA
CG8541	FBgn0035788	tr|Q9VS76|Q9VS76_DROME	1.498	0.002891	3.709	4.164e-07	3.223	6.914e-07	NA
Lsp1gamma	FBgn0002564	sp|P11997|LSP1G_DROME	-1.263	0.01654	-4.065	9.508e-07	-5.029	1.082e-06	NA
TwdlH	FBgn0051080	tr|Q9VBD4|Q9VBD4_DROME	-0.06248	0.3626	6.253	1.183e-06	6.646	1.398e-06	NA
CG8543	FBgn0035787	tr|Q9VS75|Q9VS75_DROME	1.122	0.01061	3.009	1.734e-06	3.099	1.786e-06	NA
CG10638	FBgn0036290	tr|Q9VTY2|Q9VTY2_DROME	1.219	0.0007397	1.978	9.204e-06	2.27	2.063e-06	NA
TwdlP	FBgn0039435	tr|Q9VBE1|Q9VBE1_DROME	1.626	0.002404	1.468	0.01605	4.808	2.289e-06	NA
TwdlO	FBgn0039438	tr|Q9VBD8|Q9VBD8_DROME	0.4462	0.541	0.002733	0.4209	3.257	2.509e-06	NA
Obp56a	FBgn0034468	sp|Q9V8Y2|OB56A_DROME	-0.4908	0.8156	3.282	1.557e-07	2.324	2.886e-06	NA
TwdlN	FBgn0039441	tr|Q9VBD5|Q9VBD5_DROME	2.021	0.0005029	4.271	2.348e-06	4.625	3.197e-06	NA
TwdlM	FBgn0039434	tr|Q9VBE2|Q9VBE2_DROME	0.999	0.155	5.065	2.854e-06	5.332	3.535e-06	NA
NA	NA	sp|Q9V4U7|C6A14_DROME	-0.8148	0.2064	-1.219	0.003299	-2.041	4.605e-06	NA
CG10184	FBgn0039094	tr|Q9VCK6|Q9VCK6_DROME	-1.07	0.009063	-1.753	7.767e-05	-2.297	5.794e-06	NA
Lsp1beta	FBgn0002563	sp|P11996|LSP1B_DROME	-0.1884	0.835	-3.09	1.182e-05	-4.972	7.105e-06	NA
Lcp3	FBgn0002534	sp|P07188|LCP3_DROME	-1.688	0.02349	-0.1008	0.6184	-4.578	8.533e-06	NA
CG15784	FBgn0029766	tr|Q9W4C1|Q9W4C1_DROME	2.705	9.009e-05	2.122	0.0001267	2.47	1.001e-05	NA
CG12288	FBgn0032620	tr|Q9VJG2|Q9VJG2_DROME	0.5817	0.6612	0.8927	0.0976	1.965	1.142e-05	NA
Ccp84Af	FBgn0004778	tr|O97063|O97063_DROME	1.086	0.02654	2.52	5.727e-06	2.34	1.27e-05	NA
TwdlF	FBgn0037224	tr|Q9VMZ5|Q9VMZ5_DROME	0.5289	0.325	6.535	1.41e-05	6.748	1.389e-05	NA
CG11131	FBgn0037204	tr|Q9VNP6|Q9VNP6_DROME	0.5765	0.5063	0.2748	0.7222	2.651	1.516e-05	NA
Cpr56F	FBgn0034499	tr|Q7JZJ3|Q7JZJ3_DROME	1.315	0.01979	3.132	7.883e-06	2.43	1.678e-05	NA
CG9521	FBgn0030588	tr|Q9VY10|Q9VY10_DROME	0.3344	0.9002	0.6468	0.4818	1.966	1.859e-05	NA
Cpr5C	FBgn0029811	tr|Q9W471|Q9W471_DROME	0.9148	0.1246	2.649	1.299e-05	2.521	2.027e-05	NA
Jheh3	FBgn0034406	tr|Q7K1W4|Q7K1W4_DROME	-0.9032	0.1111	-1.316	0.001337	-1.887	2.192e-05	NA
Zw	FBgn0004057	sp|P12646|G6PD_DROME	-0.8435	0.1404	-1.4	0.00058	-1.713	2.384e-05	Pentose Phosphate Pathway
Reg-2	FBgn0016715	sp|Q94915|REG2_DROME	-0.3129	0.8577	-1.09	0.01466	-2.099	2.618e-05	Unknown
Ugt35C1	FBgn0040256	tr|Q9VGT8|Q9VGT8_DROME	2.409	0.000275	1.998	0.006998	2.442	2.855e-05	NA
CG7322	FBgn0030968	tr|Q9VWP2|Q9VWP2_DROME	-0.5135	0.9009	-1.197	0.001858	-1.59	3.118e-05	NA
Ccp84Ac	FBgn0004781	tr|O97060|O97060_DROME	1.28	0.0668	4.746	6.752e-06	2.713	3.378e-05	NA
CG13040	FBgn0036608	tr|Q9VV32|Q9VV32_DROME	0.8342	0.1615	1.096	0.0229	1.838	3.648e-05	NA
Cpr30F	FBgn0051876	tr|Q8IPD8|Q8IPD8_DROME	1.102	0.09962	3.511	3.299e-06	2.45	3.918e-05	NA
Gba1a	FBgn0051148	tr|Q9VCJ4|Q9VCJ4_DROME	-0.9679	0.1035	-1.167	0.01676	-2.23	4.176e-05	NA
CG15369	FBgn0030105	tr|Q9W370|Q9W370_DROME	0.6162	0.4432	-0.403	0.4302	-2.506	4.452e-05	NA
CG30339	FBgn0050339	tr|Q8SXR4|Q8SXR4_DROME	-0.885	0.1074	-1.613	0.0001365	-1.68	4.746e-05	NA
CG5009	FBgn0027572	sp|Q7KML2|ACOX1_DROME	0.009513	0.9439	-0.9138	0.07311	-1.611	5.137e-05	Fatty Acid Degradation & Beta-oxidation
CG31075	FBgn0051075	tr|A0A0B4K6I6|A0A0B4K6I6_DROME	0.4942	0.8668	-0.9	0.1047	-2.236	5.584e-05	Fatty Acid Degradation & Beta-oxidation
Arc1	FBgn0033926	sp|Q7K1U0|ARC1_DROME	2.161	3.774e-05	2.452	4.851e-06	2.2	6.011e-05	NA
Mtp	FBgn0266369	tr|Q9VIH3|Q9VIH3_DROME	-0.616	0.6932	-1.034	0.009291	-1.385	6.424e-05	NA
l(2)01289	FBgn0010482	tr|E1JGY6|E1JGY6_DROME	-0.7811	0.3138	-0.9567	0.01499	-1.388	6.822e-05	NA
CG10962	FBgn0030073	tr|Q8IRN0|Q8IRN0_DROME	-0.3646	0.8586	-1.815	0.000747	-1.84	7.22e-05	NA
CG2663	FBgn0037323	tr|Q8I099|Q8I099_DROME	0.3929	0.9206	1.848	8.419e-05	1.878	7.65e-05	NA
CG11413	FBgn0035022	tr|Q9W152|Q9W152_DROME	3.149	0.0001636	0.8669	0.1245	4.239	8.154e-05	NA
CG31313	FBgn0051313	tr|Q8SZN1|Q8SZN1_DROME	-0.4549	0.8018	-1.434	0.0006128	-1.772	8.646e-05	NA
UQCR-11	FBgn0260008	tr|A8Y535|A8Y535_DROME	0.9019	0.1464	1.165	0.04571	2.154	9.185e-05	Oxidative Phosphorylation
Ppat-Dpck	FBgn0035632	tr|Q9VRP4|Q9VRP4_DROME	-1.16	0.001062	-1.171	0.002315	-1.44	9.733e-05	Metabolism of Vitamins & Co-Factors
GstD2	FBgn0010038	sp|Q9VG98|GSTD2_DROME	-1.022	0.03746	-1.638	0.0004326	-1.935	0.0001027	NA
CG6055	FBgn0031918	tr|Q9VM07|Q9VM07_DROME	1.136	0.0146	1.415	0.004147	2.126	0.0001084	NA
CG6933	FBgn0036952	tr|Q9VW94|Q9VW94_DROME	0.8445	0.1637	1.522	0.02107	1.994	0.000114	NA
Arc2	FBgn0033928	sp|Q7JV70|ARC2_DROME	1.713	0.000381	1.82	0.0001173	2.006	0.0001197	NA
CG1774	FBgn0039856	tr|Q9V9W4|Q9V9W4_DROME	0.3355	0.8771	1.151	0.01963	1.876	0.000126	Fatty Acid Metabolism
Dci	FBgn0035169	tr|Q9W0M0|Q9W0M0_DROME	-0.6755	0.4625	-0.8841	0.09181	-1.574	0.0001321	NA
CG10361	FBgn0036208	tr|Q9VTN9|Q9VTN9_DROME	-0.273	0.9233	-1.035	0.02747	-1.759	0.0001383	Amino Acid Metabolism
CG4830	FBgn0037996	tr|Q9VGC5|Q9VGC5_DROME	-1.072	0.002171	-1.573	0.0001777	-1.752	0.0001446	NA
AOX1	FBgn0267408	tr|Q9VF53|Q9VF53_DROME	0.9168	0.02095	0.9761	0.03517	1.352	0.0001513	NA
CG11911	FBgn0031249	tr|Q9VPN8|Q9VPN8_DROME	-0.1821	0.9087	-2.257	0.0002243	-2.114	0.0001587	NA
Gbs-76A	FBgn0036862	sp|Q9VVY3|GBS76_DROME	-0.3594	0.9224	-0.7246	0.3137	-1.49	0.000166	NA
Lcp65Ag3	FBgn0086611	tr|Q9I7Q6|Q9I7Q6_DROME	1.93	0.0003493	1.919	0.002129	2.677	0.0001737	NA
TpnC73F	FBgn0010424	sp|P47949|TNNC3_DROME	-0.5532	0.743	-0.7833	0.1978	-1.549	0.0001821	NA
CG5955	FBgn0036997	tr|Q9VPE8|Q9VPE8_DROME	-1.28	0.009801	-1.832	0.0004896	-2.803	0.0001903	NA
CG3108	FBgn0029807	tr|Q9W475|Q9W475_DROME	0.03429	0.7264	3.279	1.631e-05	2.633	0.0001989	NA
Cyp6a2	FBgn0000473	sp|P33270|CP6A2_DROME	0.9985	0.05914	1.535	0.01197	1.533	0.0002074	NA
CRAT	FBgn0037440	tr|Q9VI16|Q9VI16_DROME	-0.3999	0.9311	-0.9739	0.03714	-1.349	0.000216	Fatty Acid Metabolism
Pgi	FBgn0003074	sp|P52029|G6PI_DROME	-0.8009	0.2489	-1.063	0.005598	-1.469	0.0002265	Glycolysis
Cpr47Ec	FBgn0033600	tr|A1Z8H4|A1Z8H4_DROME	-0.2586	0.9238	-1.901	6.107e-05	-1.553	0.0002367	NA
Obp99b	FBgn0039685	sp|Q9VAI6|OB99B_DROME	-0.7319	0.2761	-0.4572	0.3154	-4.388	0.000247	NA
Mal-A4	FBgn0033294	tr|A1Z7E8|A1Z7E8_DROME	1.021	0.04951	-0.6988	0.3031	-1.94	0.0002572	NA
Unc-89	FBgn0053519	sp|A8DYP0|OBSCN_DROME	-0.4442	0.9475	-0.756	0.3234	-1.155	0.0002672	NA
Pfk	FBgn0003071	sp|P52034|PFKA_DROME	-0.416	0.914	-0.8894	0.05457	-1.303	0.0002769	Glycolysis
CG6337	FBgn0033873	tr|Q7JYA0|Q7JYA0_DROME	-0.06654	0.9306	2.684	9.035e-05	2.32	0.0002871	NA
Pgd	FBgn0004654	sp|P41572|6PGD_DROME	-0.6853	0.4795	-1.037	0.01999	-1.343	0.0002978	Pentose Phosphate Pathway
smp-30	FBgn0038257	tr|H8F4T3|H8F4T3_DROME	-0.5818	0.772	-1.291	0.001091	-1.271	0.0003086	NA
CG14445	FBgn0029851	tr|X2JAM0|X2JAM0_DROME	0.3797	0.9216	0.9742	0.03131	1.474	0.0003194	NA
aay	FBgn0023129	sp|Q9VSY6|SERB_DROME	-0.07905	0.9457	0.9055	0.07686	1.501	0.000331	NA
CG7298	FBgn0036948	tr|Q9VW90|Q9VW90_DROME	0.9209	0.1149	0.9735	0.07991	1.569	0.0003423	NA
CG32248	FBgn0052248	tr|Q8IRB1|Q8IRB1_DROME	1.196	0.05153	0.7062	0.2056	2.009	0.0003539	NA
Acox57D-p	FBgn0034628	tr|Q9W2G9|Q9W2G9_DROME	-0.5275	0.7279	-1.056	0.01312	-1.539	0.0003656	NA
CG13627	FBgn0039217	tr|Q8IMV7|Q8IMV7_DROME	0.1288	0.864	2.154	3.484e-05	1.729	0.000377	NA
Cyt-b5-r	FBgn0000406	sp|P19967|CYB5R_DROME	0.8615	0.1384	0.9599	0.03765	1.422	0.0003883	NA
Acbp6	FBgn0035743	tr|Q9VS21|Q9VS21_DROME	0.3655	0.7246	-1.762	2.38e-05	-1.454	0.0003996	NA
LysS	FBgn0004430	sp|P37160|LYSS_DROME	-2.267	0.0003143	-1.377	0.004278	-1.955	0.0004109	NA
Ms	FBgn0011581	sp|P61849|NEMS_DROME	0.77	0.2726	1.475	0.0008998	2.098	0.0004223	NA
CG14564	FBgn0037131	tr|Q9VNY3|Q9VNY3_DROME	0.2671	0.6621	1.644	0.00954	1.941	0.0004335	NA
Cpr49Af	FBgn0033729	tr|A1Z8Z2|A1Z8Z2_DROME	-0.1592	0.5499	-2.36	0.0002378	-1.98	0.0004448	NA
Spn43Ab	FBgn0024293	tr|A1Z6V5|A1Z6V5_DROME	-0.6633	0.5147	-1.083	0.03033	-1.341	0.0004561	NA
PyK	FBgn0267385	sp|O62619|KPYK_DROME	-0.3694	0.9489	-0.8029	0.1919	-1.123	0.0004684	Glycolysis
Pdk	FBgn0017558	sp|P91622|PDK_DROME	-0.1879	0.932	-0.2982	0.7575	-1.401	0.0004806	Pyruvate Metabolism
Ssrp	FBgn0010278	sp|Q05344|SSRP1_DROME	0.4193	0.8619	0.8647	0.1102	1.66	0.0004929	NA
CG14421	FBgn0029644	tr|Q9W4U6|Q9W4U6_DROME	1.614	0.02485	1.72	0.01712	1.943	0.000505	NA
Spn42De	FBgn0033115	tr|Q8SZF4|Q8SZF4_DROME	0.5379	0.6397	2.482	5.077e-05	1.829	0.0005169	NA
CG18180	FBgn0036024	tr|Q9VT25|Q9VT25_DROME	-0.7144	0.4061	-1.273	0.0006795	-1.419	0.0005291	NA
Cyp6a8	FBgn0013772	sp|Q27593|CP6A8_DROME	0.5603	0.8836	0.7846	0.1929	1.262	0.000541	NA
pit	FBgn0266581	sp|Q9VD51|DDX18_DROME	0.07247	0.9503	0.3002	0.8824	1.319	0.0005529	NA
La	FBgn0011638	sp|P40796|LA_DROME	0.329	0.9424	0.5459	0.7027	1.285	0.0005648	NA
CG12480	FBgn0030537	tr|Q9VY64|Q9VY64_DROME	-0.5927	0.3781	3.25	0.0002811	2.811	0.0005768	NA
CG11076	FBgn0039929	tr|Q9V493|Q9V493_DROME	0.1636	0.9212	0.4788	0.5915	1.663	0.000589	NA
Actn	FBgn0000667	sp|P18091|ACTN_DROME	-0.4477	0.9235	-0.7466	0.4029	-1.086	0.0006014	NA
RPA3	FBgn0266421	tr|Q9VYW3|Q9VYW3_DROME	0.473	0.8455	0.9417	0.05262	1.44	0.0006142	NA
GNBP3	FBgn0040321	sp|Q9NHA8|BGBP3_DROME	-0.7648	0.269	-0.6455	0.4075	-1.394	0.0006277	NA
CG5506	FBgn0036766	tr|Q9VVM2|Q9VVM2_DROME	-1.033	0.06291	-1.999	0.0003798	-1.774	0.0006411	NA
alpha-Est7	FBgn0015575	tr|Q9VIB5|Q9VIB5_DROME	-0.7274	0.4385	-0.9068	0.04874	-1.25	0.0006544	NA
CG13049	FBgn0036592	tr|Q8SWS3|Q8SWS3_DROME	0.8127	0.1959	1.059	0.05653	1.734	0.0006675	NA
CAH2	FBgn0027843	tr|Q9VTU8|Q9VTU8_DROME	0.2403	0.924	1.136	0.007616	1.483	0.0006816	Nitrogen Metabolism
alpha-Est5	FBgn0261393	tr|A0A0B4K6V8|A0A0B4K6V8_DROME	-0.7036	0.5034	-0.9141	0.05132	-1.331	0.0006958	NA
CG18600	FBgn0038601	tr|Q9VE94|Q9VE94_DROME	0.1539	0.9426	0.5448	0.6496	1.531	0.0007097	NA
CG40198	FBgn0058198	tr|Q8SWU8|Q8SWU8_DROME	1.354	0.004046	-1.434	0.004538	1.847	0.0007234	NA
TwdlB	FBgn0039436	tr|Q9VBE0|Q9VBE0_DROME	0.8103	0.2203	3.571	0.0002517	3.604	0.0007394	NA
CG8665	FBgn0032945	tr|Q9VIC9|Q9VIC9_DROME	-0.6551	0.3711	-2.362	0.0006452	-3.045	0.0007558	Folate & Pterin Metabolism
sel	FBgn0263260	sp|Q7JXF7|SEELE_DROME	-0.4687	0.8741	-1.139	0.003416	-1.314	0.0007719	NA
mmy	FBgn0259749	tr|Q9Y0Z0|Q9Y0Z0_DROME	-0.1308	0.9478	-0.9679	0.02328	-1.265	0.0007879	NA
RpL37A	FBgn0261608	sp|Q9VMU4|RL37A_DROME	0.2653	0.8956	0.5108	0.3305	1.43	0.0008038	NA
CG4038	FBgn0011824	sp|Q7KVQ0|GAR1_DROME	0.3844	0.8259	0.5337	0.6506	1.363	0.0008198	NA
CG14572	FBgn0037128	tr|Q9VNY6|Q9VNY6_DROME	2.299	0.0001137	-0.3658	0.6284	1.577	0.0008358	NA
CG9143	FBgn0034496	tr|Q6NQY9|Q6NQY9_DROME	0.1542	0.9495	0.3385	0.8837	1.386	0.0008528	NA
fabp	FBgn0037913	tr|Q8INK3|Q8INK3_DROME	-0.6467	0.5755	-1.558	0.0005465	-1.285	0.0008704	NA
Snap24	FBgn0266720	tr|Q9VH76|Q9VH76_DROME	0.9437	0.0414	0.9068	0.07915	1.348	0.0008882	NA
CG14422	FBgn0029645	tr|Q9W4U5|Q9W4U5_DROME	-2.501	0.001578	3.144	6.55e-07	1.89	0.0009073	NA
Rpi	FBgn0050410	tr|Q8MLS2|Q8MLS2_DROME	-0.5564	0.7079	-0.9983	0.03276	-1.338	0.0009262	Pentose Phosphate Pathway
CG8630	FBgn0038130	tr|Q9VFX5|Q9VFX5_DROME	0.09251	0.7697	1.288	0.02489	2.14	0.0009448	NA
GlyS	FBgn0266064	sp|Q9VFC8|GYS_DROME	-0.4785	0.8276	-0.7076	0.3096	-1.237	0.0009643	NA
CG12766	FBgn0035476	tr|Q9VZK8|Q9VZK8_DROME	0.239	0.8348	0.7013	0.2683	1.961	0.0009843	NA
CG4829	FBgn0030796	tr|Q7KUX2|Q7KUX2_DROME	0.2186	0.9415	0.8736	0.09347	1.356	0.001006	NA
CG4306	FBgn0036787	tr|Q9VVP9|Q9VVP9_DROME	1.106	0.0454	-0.4546	0.5996	-1.735	0.001029	NA
TwdlV	FBgn0037227	tr|Q9VMZ8|Q9VMZ8_DROME	0.3469	0.6004	3.92	0.0002003	2.516	0.001054	NA
CG13460	FBgn0036471	tr|Q9VUK2|Q9VUK2_DROME	0.8404	0.1767	0.465	0.5129	1.821	0.001079	NA
Cpr62Bb	FBgn0035280	tr|Q9W078|Q9W078_DROME	0.6311	0.4975	0.8743	0.1038	1.622	0.001104	NA
Ccp84Ad	FBgn0004780	tr|O97061|O97061_DROME	0.8051	0.2164	0.5772	0.4088	1.613	0.001128	NA
Ppn	FBgn0003137	sp|Q868Z9|PPN_DROME	0.9234	0.06869	1.54	0.003533	1.446	0.001152	NA
CG5793	FBgn0038858	tr|Q9VDE2|Q9VDE2_DROME	0.08244	0.9383	-0.4668	0.4992	-1.396	0.001176	Amino Acid Metabolism
Argl	FBgn0032076	tr|Q9VLG9|Q9VLG9_DROME	-0.2819	0.8985	-0.7208	0.3088	-1.226	0.0012	NA
Lsd-2	FBgn0030608	sp|Q9VXY7|LSD2_DROME	-0.03499	0.938	-0.5267	0.6825	-1.209	0.001225	NA
Lcp65Ad	FBgn0020641	tr|P91939|P91939_DROME	0.7955	0.247	1.408	0.0008197	1.441	0.001252	NA
GstD4	FBgn0010040	sp|Q9VG96|GSTD4_DROME	-0.7225	0.3328	-1.182	0.006588	-1.42	0.001285	NA
CG31041	FBgn0051041	tr|Q8IMK8|Q8IMK8_DROME	1.664	0.0004367	2.057	4.022e-05	1.608	0.00132	NA
CG2064	FBgn0033205	tr|A1Z729|A1Z729_DROME	1.243	0.008389	1.563	0.005083	1.807	0.001356	NA
CG17127	FBgn0032299	tr|Q9VKQ2|Q9VKQ2_DROME	0.5475	0.5906	0.8718	0.1084	1.399	0.001391	NA
Pcyt1	FBgn0041342	tr|Q7K4C7|Q7K4C7_DROME	-1.092	0.03347	-1.823	0.0005185	-1.658	0.001428	NA
CG4115	FBgn0038017	tr|Q9VGA3|Q9VGA3_DROME	0.8328	0.1702	0.8321	0.1335	1.413	0.001464	NA
CG6028	FBgn0038924	tr|Q95SI7|Q95SI7_DROME	-0.4068	0.9382	-0.9303	0.03469	-1.097	0.0015	Amino Acid Metabolism
mIF2	FBgn0039588	tr|Q9VAV2|Q9VAV2_DROME	0.6589	0.5044	0.9492	0.05197	1.272	0.001536	Translation
CG12171	FBgn0037354	tr|Q9VNF3|Q9VNF3_DROME	0.4346	0.8634	0.7325	0.3146	1.16	0.001574	Metabolism of Vitamins & Co-Factors
CG11852	FBgn0039297	tr|Q9VBV4|Q9VBV4_DROME	0.7565	0.3343	-0.4026	0.6354	1.327	0.001612	NA
peng	FBgn0015527	sp|O61345|PENG_DROME	0.3187	0.9222	0.424	0.8057	1.307	0.001649	NA
CG32793	FBgn0052793	tr|Q9W4V0|Q9W4V0_DROME	-1.785	0.000229	4.052	0.0001473	3.397	0.001686	NA
CG4364	FBgn0032138	sp|Q9VL96|PESC_DROME	-0.3274	0.908	0.1725	0.8937	1.378	0.001722	NA
CG14630	FBgn0014903	tr|Q9W5B5|Q9W5B5_DROME	-0.9034	0.1092	-0.8832	0.09844	-1.326	0.001759	NA
Pfas	FBgn0000052	sp|P35421|PUR4_DROME	-0.1656	0.9488	-0.432	0.7205	-1.126	0.001798	NA
CG7953	FBgn0028533	tr|Q9V3P4|Q9V3P4_DROME	-1.515	0.07056	-1.867	0.004797	-2.313	0.001837	NA
Jon25Bi	FBgn0020906	tr|Q9VMX7|Q9VMX7_DROME	-0.316	0.9053	-1.295	0.005972	-1.428	0.001878	NA
Cyp4d1	FBgn0005670	sp|P33269|CP4D1_DROME	-0.6707	0.5515	-0.7788	0.1949	-1.151	0.001918	NA
CG10598	FBgn0003057	tr|Q9VX65|Q9VX65_DROME	0.0761	0.7885	1.584	0.008069	2.41	0.001959	NA
mod	FBgn0002780	sp|P13469|MODU_DROME	0.4406	0.7607	0.6004	0.7538	1.279	0.001999	NA
CG11474	FBgn0034688	tr|Q9W299|Q9W299_DROME	-0.4453	0.6705	-0.08335	0.8529	-1.442	0.002041	NA
Pdi	FBgn0286818	sp|P54399|PDI_DROME	-0.3798	0.9259	-0.7536	0.3397	-1.093	0.002085	NA
CG4806	FBgn0260456	tr|Q9W124|Q9W124_DROME	0.0006947	0.948	0.4571	0.7523	1.244	0.002129	NA
CG32407	FBgn0052407	tr|Q9VRR3|Q9VRR3_DROME	0.6492	0.3822	-1.353	0.005248	-2.03	0.002173	NA
nw	FBgn0283508	tr|C3KGN2|C3KGN2_DROME	-2.502	9.953e-06	1.152	0.0182	-1.331	0.002221	NA
CG17633	FBgn0032144	sp|Q9VL86|CBPA1_DROME	-0.8089	0.2124	-1.369	0.006167	-1.623	0.002271	NA
Jheh2	FBgn0034405	tr|Q7KB18|Q7KB18_DROME	-1.309	0.007753	-1.483	0.003772	-1.629	0.00232	NA
RpA-70	FBgn0010173	sp|Q24492|RFA1_DROME	0.4311	0.8878	1.009	0.0103	1.147	0.002373	NA
CG11200	FBgn0034500	tr|Q7K0F7|Q7K0F7_DROME	-0.0763	0.9444	0.7287	0.2761	1.561	0.002426	NA
CG8399	FBgn0034067	sp|Q8MSU3|FRRS1_DROME	0.612	0.5776	0.8954	0.1157	1.271	0.002479	NA
CG8888	FBgn0033679	tr|Q7K3N4|Q7K3N4_DROME	-0.5373	0.8378	-0.7953	0.1829	-1.114	0.002531	Fatty Acid Metabolism
Pgm1	FBgn0003076	sp|Q9VUY9|PGM_DROME	-0.2803	0.9373	-0.7498	0.2529	-1.12	0.002587	Glycolysis
CG5728	FBgn0039182	tr|Q9VC94|Q9VC94_DROME	0.07857	0.9378	0.2813	0.8806	1.213	0.002643	NA
CG5886	FBgn0039379	tr|Q9VBL3|Q9VBL3_DROME	-0.5012	0.8779	-0.885	0.08851	-1.295	0.002699	NA
CG13096	FBgn0032050	sp|Q9VLK2|Y3096_DROME	0.05863	0.9517	0.1805	0.9018	1.196	0.002754	NA
IMPPP	FBgn0283462	sp|Q8ML70|IMPP_DROME	0.03269	0.8168	-0.04824	0.8117	2.385	0.002811	NA
TwdlL	FBgn0039437	tr|Q9VBD9|Q9VBD9_DROME	0.6072	0.3655	3.292	0.0002659	2.552	0.002867	NA
Ddc	FBgn0000422	sp|P05031|DDC_DROME	1.022	0.04747	1.273	0.0157	1.563	0.002926	NA
CG13059	FBgn0036607	tr|Q9VV31|Q9VV31_DROME	0.4782	0.8326	0.3362	0.7952	1.277	0.002984	NA
Lcp2	FBgn0002533	sp|P07187|LCP2_DROME	-1.721	0.02822	-3.894	0.001042	-2.511	0.003041	NA
Lcp4	FBgn0002535	sp|P07189|LCP4_DROME	-1.127	0.0317	-2.477	0.0003381	-2.21	0.003099	NA
CG7860	FBgn0030653	sp|Q9VXT7|ASGL1_DROME	-0.2888	0.8944	-0.8128	0.1502	-1.294	0.003159	NA
ABCA	FBgn0031170	tr|Q9VRG4|Q9VRG4_DROME	-1.287	0.002632	-1.135	0.01372	-1.269	0.003221	Transmembrane Transport
Lcp65Af	FBgn0020639	tr|P92194|P92194_DROME	0.9618	0.09171	0.8598	0.1225	1.42	0.003283	NA
COX7A	FBgn0040529	sp|Q9VHS2|COX7A_DROME	0.5393	0.7912	0.3647	0.8271	1.377	0.003346	Oxidative Phosphorylation
CG6910	FBgn0036262	tr|Q9VTU9|Q9VTU9_DROME	0.07837	0.9348	-0.9165	0.09264	-1.521	0.00341	NA
Gs1l	FBgn0019982	sp|Q94529|GS1_DROME	0.1942	0.9453	0.4875	0.7976	1.106	0.003476	NA
CG6178	FBgn0039156	tr|Q9VCC6|Q9VCC6_DROME	-0.4212	0.9278	-0.6521	0.63	-1.059	0.003543	Fatty Acid Metabolism
AGBE	FBgn0053138	tr|A1Z992|A1Z992_DROME	-0.4822	0.7693	-0.8537	0.1148	-1.182	0.003611	NA
CG11563	FBgn0039868	tr|Q9V9U9|Q9V9U9_DROME	0.2986	0.8681	0.3596	0.7627	1.518	0.003679	NA
Jon25Bii	FBgn0031654	tr|Q9VMX8|Q9VMX8_DROME	-0.452	0.6233	-1.514	0.001622	-1.383	0.003747	NA
trol	FBgn0284408	tr|Q9W4Y3|Q9W4Y3_DROME	0.3096	0.9131	0.4217	0.72	1.062	0.003814	NA
Col4a1	FBgn0000299	sp|P08120|CO4A1_DROME	0.2326	0.9434	0.3457	0.8259	1.198	0.003882	NA
Cbs	FBgn0031148	tr|Q9VRD9|Q9VRD9_DROME	0.1754	0.9404	0.4248	0.6483	1.046	0.00395	NA
Twdlalpha	FBgn0052574	tr|Q8IR08|Q8IR08_DROME	0.5596	0.5668	0.2366	0.7162	1.463	0.004017	NA
Alp4	FBgn0016123	sp|Q24238|APH4_DROME	1.09	0.02215	1.143	0.02888	1.346	0.004085	NA
CG31793	FBgn0051793	tr|Q8MT77|Q8MT77_DROME	1.272	0.01867	2.131	0.0001576	1.839	0.004153	NA
SmydA-9	FBgn0030102	tr|Q9W373|Q9W373_DROME	-0.1997	0.9182	-0.7415	0.2242	-1.272	0.004222	NA
Ldh	FBgn0001258	sp|Q95028|LDH_DROME	-0.3524	0.8331	-0.2177	0.8514	-1.115	0.004292	Pyruvate Metabolism
Jon65Aiv	FBgn0250815	tr|Q9VRS6|Q9VRS6_DROME	-0.9283	0.07432	-1.174	0.002036	-1.159	0.004366	NA
Ccp84Ag	FBgn0004777	tr|O97064|O97064_DROME	0.5499	0.8063	-0.03967	0.8254	1.114	0.00444	NA
CG7997	FBgn0034117	tr|Q7K127|Q7K127_DROME	0.08591	0.9231	-0.7321	0.2369	-1.289	0.00452	NA
Irc	FBgn0038465	tr|Q9VEP8|Q9VEP8_DROME	-0.3961	0.5368	-0.9296	0.101	-1.471	0.0046	NA
CG10650	FBgn0046302	tr|Q9VJ22|Q9VJ22_DROME	0.4374	0.5783	0.4899	0.3487	1.502	0.00468	NA
Cpr65Ea	FBgn0035735	tr|Q9VS12|Q9VS12_DROME	0.6191	0.4896	0.9095	0.08769	1.317	0.004764	NA
Ote	FBgn0266420	sp|P20240|OTE_DROME	0.6615	0.4721	1.297	0.003186	1.242	0.004849	NA
arg	FBgn0023535	tr|O76895|O76895_DROME	-0.1175	0.9447	-0.2975	0.8383	-1.134	0.004933	Nitrogen Metabolism
CG12128	FBgn0033473	tr|A1Z830|A1Z830_DROME	0.1256	0.9438	0.2749	0.8583	1.283	0.005022	NA
Dpy-30L1	FBgn0032293	sp|Q9VKQ9|DPY30_DROME	0.3689	0.5748	-0.01694	0.6297	1.751	0.005111	NA
Muc11A	FBgn0052656	tr|X2JBD0|X2JBD0_DROME	0.8338	0.1809	1.224	0.0114	1.379	0.005201	NA
CG15533	FBgn0039768	tr|Q9VA78|Q9VA78_DROME	-0.4119	0.886	-1.217	0.002407	-1.237	0.005291	NA
IRSp53	FBgn0052082	tr|Q8IQE6|Q8IQE6_DROME	0.2156	0.8226	1.507	0.003895	1.615	0.005388	NA
Fib	FBgn0003062	sp|Q9W1V3|FBRL_DROME	0.08353	0.9518	0.4209	0.8805	1.019	0.005486	NA
CG15423	FBgn0031580	tr|Q9VQW5|Q9VQW5_DROME	-0.7799	0.2451	-1.313	0.01083	-1.304	0.005586	NA
CG2150	FBgn0003065	tr|Q9V9U0|Q9V9U0_DROME	-0.1133	0.8449	2.839	0.0001675	1.736	0.005688	NA
v	FBgn0003965	sp|P20351|T23O_DROME	-0.7673	0.2655	-1.258	0.00904	-1.459	0.005791	NA
NimB3	FBgn0054003	tr|Q2PDU0|Q2PDU0_DROME	-0.22	0.6947	-1.646	0.002589	-1.644	0.005896	NA
CG16758	FBgn0035348	tr|M9PE19|M9PE19_DROME	-0.3802	0.8157	-1.423	0.0004615	-1.142	0.006005	NA
RpI12	FBgn0038903	tr|Q9VD81|Q9VD81_DROME	0.1818	0.9192	0.4214	0.6893	1.249	0.006114	NA
Cpr49Ac	FBgn0033725	tr|Q7JR69|Q7JR69_DROME	-0.4712	0.5138	0.7952	0.1533	-1.299	0.006224	NA
fat-spondin	FBgn0026721	tr|Q7KN04|Q7KN04_DROME	-0.06407	0.9338	-0.4253	0.761	-1.184	0.006335	NA
CG10562	FBgn0039326	tr|Q961Q8|Q961Q8_DROME	-1.873	0.0001481	-2.321	1.852e-05	-1.452	0.006446	NA
Cyp4e2	FBgn0014469	sp|Q27606|CP4E2_DROME	-0.6185	0.6757	-0.7785	0.2066	-1.088	0.006557	NA
CG32603	FBgn0052603	tr|Q8IR57|Q8IR57_DROME	-1.236	0.08178	-0.2252	0.2359	1.626	0.00668	NA
mfas	FBgn0260745	tr|Q86B94|Q86B94_DROME	-0.2399	0.9273	0.9595	0.01402	1.003	0.006808	NA
Hcf	FBgn0039904	sp|Q9V4C8|HCF_DROME	0.345	0.9396	0.7316	0.3121	1.059	0.006936	NA
FeCH	FBgn0266268	sp|Q9V9S8|HEMH_DROME	0.4133	0.918	0.7989	0.1697	1.114	0.007062	Heme Biosynthesis
Nmdmc	FBgn0010222	sp|Q04448|MTDC_DROME	0.2714	0.9395	0.7164	0.3576	1.07	0.00719	Folate & Pterin Metabolism
CG8611	FBgn0027602	sp|Q86B47|Y8611_DROME	0.1053	0.9493	0.3542	0.8885	1.448	0.007317	NA
Eip55E	FBgn0000566	tr|Q7JXZ2|Q7JXZ2_DROME	-0.5086	0.878	-0.7299	0.3186	-1.163	0.007445	NA
CG32344	FBgn0052344	tr|Q8SY39|Q8SY39_DROME	0.02632	0.9463	0.2123	0.8774	1.272	0.007574	NA
GstE9	FBgn0063491	tr|Q7K8X7|Q7K8X7_DROME	-1.237	0.01364	-1.346	0.006794	-1.166	0.007836	NA
l(3)07882	FBgn0010926	sp|Q9VEJ2|NOP14_DROME	0.1482	0.9475	0.3872	0.8561	1.179	0.007967	NA
CG9297	FBgn0038181	tr|Q8I0D4|Q8I0D4_DROME	-0.378	0.9409	-0.6968	0.5314	-0.9689	0.008097	NA
CG10725	FBgn0036362	tr|Q8IQJ4|Q8IQJ4_DROME	0.1634	0.9351	0.1314	0.702	1.38	0.008229	NA
CG6512	FBgn0036702	tr|Q8T4G5|Q8T4G5_DROME	0.6741	0.756	0.7417	0.4003	1.019	0.008367	Mitochondrial Dynamics
CG6403	FBgn0039453	tr|Q9VBC0|Q9VBC0_DROME	0.01263	0.8933	0.3635	0.5696	1.403	0.008504	NA
RPA2	FBgn0032906	tr|Q9VIH1|Q9VIH1_DROME	0.2357	0.8867	0.8901	0.1167	1.29	0.008644	NA
Sp7	FBgn0037515	sp|Q9V3Z2|SER7_DROME	0.7208	0.3122	0.6557	0.3289	1.282	0.008784	NA
CG1671	FBgn0033454	tr|Q7JQT9|Q7JQT9_DROME	0.2197	0.9139	0.3347	0.7802	1.273	0.009071	NA
GlyP	FBgn0004507	sp|Q9XTL9|PYG_DROME	-0.588	0.5193	-0.5808	0.3895	-1.184	0.009223	NA
Cam	FBgn0000253	sp|P62152|CALM_DROME	0.2522	0.9384	0.4063	0.6798	1.064	0.009374	NA
Fkbp12	FBgn0013954	sp|P48375|FKB12_DROME	0.4136	0.8434	0.4712	0.7458	1.104	0.009525	NA
Mal-A3	FBgn0002571	sp|P07192|MAL3_DROME	0.009256	0.9229	-0.7134	0.2647	-1.172	0.00968	NA
CG3902	FBgn0036824	tr|Q9VVU1|Q9VVU1_DROME	-0.2758	0.9349	-0.9804	0.01534	-1.004	0.009835	Fatty Acid Degradation & Beta-oxidation
CG15293	FBgn0028526	tr|Q9V3Y7|Q9V3Y7_DROME	-1.963	0.0001322	-1.767	2.936e-05	-1.026	0.009993	NA
l(2)k09848	FBgn0284246	tr|Q7K4B2|Q7K4B2_DROME	0.1324	0.946	0.2813	0.879	1.154	0.01031	NA
Pgk	FBgn0250906	sp|Q01604|PGK_DROME	-0.4302	0.9385	-0.6938	0.636	-0.9405	0.01046	Glycolysis
CG8773	FBgn0038135	tr|Q9VFX0|Q9VFX0_DROME	-0.6719	0.3725	-0.7407	0.2163	-1.197	0.01062	NA
CG8549	FBgn0035714	tr|Q9VRY5|Q9VRY5_DROME	0.6531	0.5443	0.9606	0.04126	1.079	0.01078	NA
CG12301	FBgn0036514	tr|Q9VUR2|Q9VUR2_DROME	0.2434	0.9411	0.4523	0.8198	1.139	0.01093	NA
Ccp84Ae	FBgn0004779	tr|O97062|O97062_DROME	0.6077	0.7406	0.5131	0.4745	1.023	0.01108	NA
Cpr78Cb	FBgn0037068	tr|Q9VP55|Q9VP55_DROME	0.6334	0.4177	1.476	0.002874	1.471	0.01124	NA
GstE1	FBgn0034335	tr|Q7KK90|Q7KK90_DROME	0.7656	0.2414	0.9947	0.1074	2.129	0.0114	NA
Msr-110	FBgn0015766	tr|Q8IQ63|Q8IQ63_DROME	0.3928	0.9329	-0.4326	0.8532	-1.183	0.01156	NA
CG10513	FBgn0039311	tr|Q9VBT7|Q9VBT7_DROME	-1.58	0.001763	-1.234	0.01225	-1.454	0.01172	NA
CG17221	FBgn0031500	tr|Q8IPZ3|Q8IPZ3_DROME	1.28	0.0434	1.896	0.01282	1.598	0.01204	Oxidative Phosphorylation
CG14230	FBgn0031062	sp|Q9VWD4|Y4230_DROME	0.1561	0.8977	0.1771	0.8595	1.33	0.0122	NA
Nup98-96	FBgn0039120	sp|Q9VCH5|NUP98_DROME	0.2994	0.9431	0.6518	0.643	1.008	0.01236	NA
uex	FBgn0262124	tr|A0A0B7P9G0|A0A0B7P9G0_DROME	0.5647	0.838	0.7592	0.2727	1.004	0.01253	NA
CG5321	FBgn0030575	tr|Q9VY24|Q9VY24_DROME	0.9603	0.113	0.6748	0.2822	1.319	0.01269	NA
CG6418	FBgn0036104	tr|Q9VTC1|Q9VTC1_DROME	0.2066	0.9358	0.6016	0.5142	1.155	0.01286	NA
Surf6	FBgn0038746	sp|Q9VDS6|SURF6_DROME	0.3077	0.724	0.5068	0.5156	1.309	0.01303	NA
Blos4	FBgn0036105	sp|Q9VTC2|BL1S4_DROME	0.6136	0.4856	0.5533	0.5223	1.263	0.01321	NA
Cpr47Eb	FBgn0033598	tr|Q7K0A2|Q7K0A2_DROME	-1.203	0.01162	2.752	3.98e-06	1.179	0.01338	NA
Cyp4s3	FBgn0030615	sp|Q9VXY0|CP4S3_DROME	-0.02168	0.9436	-0.452	0.8555	-1.035	0.01373	NA
vari	FBgn0250785	tr|Q7KT16|Q7KT16_DROME	0.3797	0.8413	0.7002	0.2691	1.285	0.01391	NA
CG7182	FBgn0035878	tr|Q9VSI1|Q9VSI1_DROME	0.08279	0.9463	0.2074	0.8439	1.32	0.01408	NA
CG17278	FBgn0046763	tr|Q9VDG1|Q9VDG1_DROME	0.1824	0.8974	0.7211	0.2311	1.207	0.01425	NA
CG9953	FBgn0035726	tr|Q9VS02|Q9VS02_DROME	-0.2143	0.9076	-0.3683	0.6841	-1.21	0.01443	NA
Oat	FBgn0022774	sp|Q9VW26|OAT_DROME	-0.9201	0.07623	-0.7225	0.2611	-1.184	0.0146	Amino Acid Metabolism
CG11050	FBgn0031836	tr|Q9VMB3|Q9VMB3_DROME	0.06582	0.9472	-0.7574	0.2183	-1.054	0.01478	NA
Pmp70	FBgn0031069	tr|Q9VWC8|Q9VWC8_DROME	-0.7837	0.26	-0.9494	0.08067	-1.077	0.01496	NA
CG10463	FBgn0032819	tr|Q9VIS4|Q9VIS4_DROME	0.3979	0.8798	0.7846	0.186	1.134	0.01514	NA
Rat1	FBgn0031868	sp|Q9VM71|XRN2_DROME	0.2058	0.9433	0.5243	0.7562	1.086	0.01533	NA
Spn88Ea	FBgn0028984	sp|Q9VFC2|SP88E_DROME	0.5004	0.8651	0.5465	0.7587	1.004	0.01552	NA
Gdap1	FBgn0035587	tr|Q9VRJ3|Q9VRJ3_DROME	-0.7661	0.2708	-0.8796	0.1065	-1.176	0.0157	Mitochondrial Dynamics
Cwc25	FBgn0031452	tr|Q9VQF5|Q9VQF5_DROME	0.284	0.6714	-0.2429	0.6065	-1.348	0.01589	NA
Cpr67Fb	FBgn0036110	tr|Q9VTC8|Q9VTC8_DROME	0.8006	0.1917	1.405	0.02216	1.654	0.01608	NA
IscU	FBgn0037637	tr|Q9VHK6|Q9VHK6_DROME	0.4661	0.7303	0.4674	0.4944	1.215	0.01626	Fe-S Cluster Biosynthesis
Nipsnap	FBgn0030724	sp|Q9VXK0|NIPSN_DROME	-0.3041	0.8996	-0.4425	0.7083	-1.046	0.01646	Oxidative Phosphorylation
RpL24-like	FBgn0037899	sp|Q9VGN9|RLP24_DROME	-0.06934	0.9486	0.0869	0.9037	1.129	0.01665	NA
CG14688	FBgn0037819	tr|Q9VGY8|Q9VGY8_DROME	-0.765	0.292	-1.032	0.02253	-1.066	0.01685	NA
TwdlK	FBgn0039439	tr|Q9VBD7|Q9VBD7_DROME	-0.3445	0.5459	4.913	0.0004064	1.646	0.01705	NA
CG4335	FBgn0038795	tr|Q9VDM7|Q9VDM7_DROME	-0.1851	0.8827	-0.4573	0.5622	-1.221	0.01726	Fatty Acid Metabolism
Npc2h	FBgn0039801	tr|Q9VA41|Q9VA41_DROME	-1.181	0.05349	-1.775	0.005421	-1.44	0.01746	NA
UGP	FBgn0035978	tr|Q9VSW1|Q9VSW1_DROME	-0.1235	0.9385	-0.2805	0.8898	-0.9758	0.01787	NA
Smvt	FBgn0039873	tr|Q9V9U1|Q9V9U1_DROME	0.3635	0.859	0.8459	0.1235	1.208	0.0183	NA
uif	FBgn0031879	tr|E1JHA6|E1JHA6_DROME	0.1459	0.9472	0.8922	0.05912	1.051	0.01851	NA
Mybbp1A	FBgn0001341	sp|Q9W5E4|MBB1A_DROME	-0.000785	0.9462	0.4575	0.7547	1.097	0.01872	NA
Cpr51A	FBgn0033942	tr|Q7JZW0|Q7JZW0_DROME	0.6076	0.6916	0.7598	0.2445	1.031	0.01894	NA
CG32302	FBgn0052302	tr|Q9W030|Q9W030_DROME	-0.267	0.8084	0.09315	0.741	1.134	0.01916	NA
Gat	FBgn0039915	tr|Q9V4E7|Q9V4E7_DROME	0.6354	0.3876	1.233	0.04455	1.361	0.01939	NA
Cpr49Ad	FBgn0033726	tr|A1Z8Y8|A1Z8Y8_DROME	-0.1357	0.9406	0.9984	0.04022	1.174	0.01961	NA
CG31087	FBgn0051087	tr|Q9VBS6|Q9VBS6_DROME	-0.682	0.4074	-0.866	0.09098	-0.992	0.01984	NA
RpI1	FBgn0019938	sp|P91875|RPA1_DROME	0.0559	0.9424	0.5803	0.7292	1.118	0.02007	NA
CG3961	FBgn0036821	tr|Q9VVT8|Q9VVT8_DROME	-0.1219	0.919	-0.7887	0.1667	-1.298	0.0203	Fatty Acid Biosynthesis & Elongation
CG15515	FBgn0039719	tr|A0A0B4KI23|A0A0B4KI23_DROME	-0.4519	0.762	-2.013	7.198e-05	-1.099	0.02053	NA
CG13047	FBgn0036594	tr|Q9VV18|Q9VV18_DROME	0.5169	0.5762	0.1177	0.6909	1.216	0.02076	NA
CG14100	FBgn0036889	sp|Q9VW14|MRM3_DROME	0.4225	0.8231	0.3341	0.8196	1.103	0.02099	Translation
CG32564	FBgn0052564	tr|Q8IR01|Q8IR01_DROME	0.05805	0.9019	0.2999	0.5377	1.155	0.02121	NA
CG18178	FBgn0036035	tr|Q9VT38|Q9VT38_DROME	0.3188	0.9395	0.5104	0.7912	1.069	0.02144	NA
CG17904	FBgn0032597	sp|Q9VJI9|NUBP1_DROME	0.555	0.657	0.9363	0.06667	1.074	0.02166	Fe-S Cluster Biosynthesis
igl	FBgn0013467	tr|Q7JPS2|Q7JPS2_DROME	0.42	0.7742	1.1	0.02531	1.133	0.02211	NA
CG11594	FBgn0035484	tr|Q9VZJ8|Q9VZJ8_DROME	-0.3853	0.8981	-0.9092	0.0761	-1.009	0.02234	NA
TwdlJ	FBgn0039440	tr|Q9VBD6|Q9VBD6_DROME	-0.3234	0.6054	4.532	0.000318	1.541	0.02257	NA
CG4847	FBgn0034229	tr|A1ZAU4|A1ZAU4_DROME	-0.3426	0.9387	-1.195	0.0008587	-0.9686	0.0228	NA
CG11134	FBgn0030518	sp|Q9VY93|MTNB_DROME	-0.4762	0.674	-0.4317	0.6341	-1.086	0.02304	NA
CG7564	FBgn0036734	tr|Q9VVI1|Q9VVI1_DROME	0.5461	0.4926	0.8122	0.1398	1.272	0.02328	NA
His4r	FBgn0053899	sp|P84040|H4_DROME	0.5048	0.8692	0.4619	0.7342	0.976	0.02352	NA
CG1542	FBgn0039828	sp|Q9V9Z9|EBP2_DROME	0.02293	0.9481	0.07698	0.9036	1.168	0.02376	NA
CG32548	FBgn0052548	tr|Q9VWU6|Q9VWU6_DROME	0.5645	0.4592	1.287	0.00365	1.082	0.02425	NA
Sardh	FBgn0034276	tr|A1ZAZ2|A1ZAZ2_DROME	0.3798	0.6017	-0.3687	0.5169	-1.226	0.02449	Metabolism of Lipids & Lipoproteins
Jon66Ci	FBgn0035886	tr|Q9VSJ1|Q9VSJ1_DROME	-0.5723	0.3794	-0.6889	0.2417	-1.317	0.02473	NA
Hsp27	FBgn0001226	sp|P02518|HSP27_DROME	-0.1029	0.9246	-0.7877	0.1656	-1.196	0.02497	NA
EMC8-9	FBgn0034791	sp|Q9W1Y1|EMC89_DROME	0.1248	0.9388	0.3304	0.7764	1.098	0.02522	NA
Syx7	FBgn0267849	tr|Q7K0X9|Q7K0X9_DROME	0.9341	0.09372	1.027	0.0463	1.141	0.02547	NA
qkr58E-2	FBgn0022985	tr|Q9W254|Q9W254_DROME	0.4701	0.8304	0.4068	0.7873	1.086	0.02573	NA
CG14997	FBgn0035515	tr|Q9VZF6|Q9VZF6_DROME	-0.2758	0.9386	-0.327	0.7446	-0.9935	0.02598	Amino Acid Metabolism
Spg7	FBgn0024992	tr|Q9W4W8|Q9W4W8_DROME	0.4303	0.9052	0.8146	0.1388	1.019	0.02623	Mitochondrial Dynamics
Got1	FBgn0001124	tr|A1ZAA5|A1ZAA5_DROME	-0.248	0.8667	-0.4026	0.829	-0.9643	0.02649	Amino Acid Metabolism
Alp5	FBgn0038845	tr|Q9VDG4|Q9VDG4_DROME	-0.3167	0.9167	-1.134	0.01784	-1.061	0.02675	NA
CG13075	FBgn0036563	tr|Q9VUX8|Q9VUX8_DROME	0.8234	0.198	0.2143	0.5834	1.368	0.02701	NA
Cp1	FBgn0013770	sp|Q95029|CATL_DROME	0.4403	0.8141	1.037	0.01253	0.9725	0.02727	NA
CG3348	FBgn0040609	tr|Q9VB45|Q9VB45_DROME	0.9158	0.1286	0.3611	0.4879	1.203	0.02779	NA
Cpr57A	FBgn0034517	tr|Q7K5J8|Q7K5J8_DROME	-0.775	0.2563	-1.042	0.02985	-1.057	0.02806	NA
Cpr66D	FBgn0052029	tr|Q9VSN3|Q9VSN3_DROME	0.1185	0.7765	1.232	0.004668	1.08	0.02833	NA
Hsp22	FBgn0001223	sp|P02515|HSP22_DROME	2.123	0.001952	-0.2452	0.5577	1.568	0.0286	NA
CG2736	FBgn0035090	tr|Q9W0X1|Q9W0X1_DROME	-0.5018	0.6943	-0.7339	0.234	-1.048	0.02887	NA
CG5800	FBgn0030855	tr|Q9VX34|Q9VX34_DROME	0.05274	0.9401	0.5919	0.4632	1.188	0.02914	NA
Ip259	FBgn0025366	tr|O76994|O76994_DROME	-0.4156	0.9035	-0.1997	0.8798	1.028	0.02942	NA
babos	FBgn0034724	tr|Q9W258|Q9W258_DROME	0.3251	0.9011	1.025	0.03565	1.08	0.02969	NA
CG12177	FBgn0030510	tr|Q9VYA1|Q9VYA1_DROME	0.633	0.4227	0.5387	0.4247	1.399	0.02997	NA
CG15080	FBgn0034391	tr|A1ZBD8|A1ZBD8_DROME	0.7409	0.2989	1.431	0.004938	1.471	0.03025	NA
eas	FBgn0000536	sp|P54352|EAS_DROME	-0.001053	0.9479	0.1589	0.8963	1.011	0.03053	NA
Mpi	FBgn0286506	tr|Q9VH77|Q9VH77_DROME	-0.5456	0.5661	-0.6819	0.325	-1.13	0.03081	NA
CG7630	FBgn0040793	tr|Q9VVG5|Q9VVG5_DROME	0.28	0.7851	0.3209	0.5495	1.249	0.03109	NA
CG12581	FBgn0037213	tr|Q9VMY3|Q9VMY3_DROME	0.1505	0.9325	0.7329	0.2538	1.071	0.03165	NA
CG10467	FBgn0035679	tr|Q9VRU1|Q9VRU1_DROME	0.09534	0.9381	-0.3162	0.877	-0.9856	0.03194	Glycolysis
Cyp4d14	FBgn0023541	sp|O46051|C4D14_DROME	-0.223	0.8986	-1.222	0.007839	-1.072	0.03223	NA
Gs1	FBgn0001142	sp|P20477|GLNA1_DROME	0.5117	0.8746	1.076	0.04399	0.9663	0.03251	Amino Acid Metabolism
CG10912	FBgn0034296	tr|Q7K1H9|Q7K1H9_DROME	-0.004987	0.8521	0.25	0.6501	1.326	0.0328	NA
Gbp2	FBgn0034200	tr|Q7K533|Q7K533_DROME	-0.3954	0.8917	-0.7763	0.2037	-0.9981	0.03309	NA
Pepck1	FBgn0003067	sp|P20007|PCKG_DROME	-0.2709	0.9064	-0.6196	0.3389	-0.9988	0.03338	Glycolysis
CG1307	FBgn0026566	sp|O97067|PTH2_DROME	0.4718	0.7348	0.3878	0.732	1.164	0.03367	Translation
Akh	FBgn0004552	sp|P61855|AKH_DROME	0.5753	0.4711	1.125	0.0318	1.265	0.03425	NA
Fatp3	FBgn0034999	tr|Q8SXR7|Q8SXR7_DROME	-0.1456	0.9158	-0.6387	0.3427	-1.075	0.03454	NA
Aldh-III	FBgn0010548	tr|A0A0C4DHC8|A0A0C4DHC8_DROME	-0.1311	0.9326	-0.5933	0.4492	-0.9321	0.03483	Fatty Acid Degradation & Beta-oxidation
CG5767	FBgn0034292	tr|A1ZB21|A1ZB21_DROME	0.7054	0.3055	0.1525	0.6077	1.259	0.03512	NA
Ank2	FBgn0261788	tr|M9MRX4|M9MRX4_DROME	0.2521	0.9254	0.4579	0.7197	1.024	0.0357	NA
Adk1	FBgn0022709	tr|Q8IQG9|Q8IQG9_DROME	0.05127	0.9486	0.857	0.1093	1.033	0.03599	NA
CG5171	FBgn0031907	tr|C9QPE7|C9QPE7_DROME	0.06245	0.9454	0.3696	0.8377	1.057	0.03628	NA
CG6937	FBgn0038989	tr|Q9VCY1|Q9VCY1_DROME	-0.2081	0.931	-0.07955	0.8935	1.033	0.03657	NA
Cpr64Ab	FBgn0035511	tr|Q9VZG1|Q9VZG1_DROME	0.5824	0.5229	0.9495	0.07238	1.097	0.03686	NA
CG32409	FBgn0052409	tr|Q8I937|Q8I937_DROME	0.1167	0.9473	0.186	0.902	0.994	0.03748	NA
Lon	FBgn0036892	sp|Q7KUT2|LONM_DROME	0.6243	0.8576	0.7523	0.3707	0.9039	0.0378	Protein Stability & Degradation
bonsai	FBgn0026261	sp|Q8WTC1|RT15_DROME	0.1583	0.9296	0.2374	0.8923	0.9714	0.03812	Translation
mRpS18A	FBgn0051450	tr|Q9VHQ0|Q9VHQ0_DROME	0.3513	0.8379	0.2273	0.8169	1.098	0.03844	Translation
CG17219	FBgn0031494	tr|Q9VQK8|Q9VQK8_DROME	0.8082	0.2104	0.8186	0.1377	1.161	0.03877	NA
ppl	FBgn0027945	sp|Q9U616|GCSH_DROME	-0.2147	0.8925	-0.8312	0.1315	-1.034	0.03909	Amino Acid Metabolism
Taz	FBgn0026619	sp|Q9V6G5|TAZ_DROME	0.3046	0.7433	0.4009	0.5747	1.24	0.03942	Cardiolipin Biosynthesis
yellow-e	FBgn0041711	tr|Q9VFV1|Q9VFV1_DROME	0.08116	0.6079	-0.9929	0.09676	-1.404	0.03974	NA
CG7394	FBgn0036173	sp|Q9VTJ8|TIM14_DROME	0.6095	0.4559	0.7013	0.2232	1.115	0.04009	Import & Sorting
Fatp1	FBgn0267828	tr|E1JHE4|E1JHE4_DROME	-0.04563	0.9513	-0.8989	0.05783	-0.9541	0.04043	NA
CG4866	FBgn0034232	tr|Q7JZ53|Q7JZ53_DROME	0.02755	0.9326	0.3448	0.8063	1.242	0.04078	NA
CG7025	FBgn0031930	tr|Q9VLZ1|Q9VLZ1_DROME	-0.7526	0.2637	-0.7906	0.1523	-1.237	0.04114	NA
CG9253	FBgn0032919	tr|Q9VIF6|Q9VIF6_DROME	0.1335	0.9017	0.3563	0.7088	1.198	0.0415	NA
oys	FBgn0033476	tr|Q6NN55|Q6NN55_DROME	-0.7233	0.2797	-0.9795	0.08609	-1.116	0.04186	NA
Surf1	FBgn0029117	sp|Q9U4F3|SURF1_DROME	0.02922	0.9136	0.6223	0.3226	1.145	0.04221	Oxidative Phosphorylation
CG9701	FBgn0036659	tr|Q9VV98|Q9VV98_DROME	-0.3431	0.8238	-0.9578	0.06877	-1.035	0.04257	NA
Mlp60A	FBgn0259209	sp|P53777|MLP1_DROME	-0.4619	0.7023	-0.538	0.4616	-1.077	0.04293	NA
rad50	FBgn0034728	sp|Q9W252|RAD50_DROME	0.5528	0.4361	0.586	0.251	1.265	0.04329	NA
CG17896	FBgn0023537	sp|Q7KW39|MMSA_DROME	-0.3067	0.9485	-0.7828	0.2436	-0.8936	0.04365	Amino Acid Metabolism
bond	FBgn0260942	tr|Q9VCY7|Q9VCY7_DROME	-0.5995	0.457	2.018	0.0002114	1.315	0.044	NA
Gel	FBgn0010225	sp|Q07171|GELS_DROME	-0.2035	0.9461	-0.2815	0.8136	-0.9114	0.04436	NA
Ugt49B1	FBgn0027073	tr|Q9W2J4|Q9W2J4_DROME	-0.2194	0.8736	0.2383	0.8813	0.9736	0.04471	NA
REG	FBgn0029133	tr|Q9V3P3|Q9V3P3_DROME	0.2966	0.9262	0.5808	0.654	0.9424	0.04507	NA
mRpL46	FBgn0035272	tr|Q9W086|Q9W086_DROME	0.2335	0.9437	0.3068	0.8641	0.9447	0.04544	Translation
Non3	FBgn0038585	sp|Q9VEB3|RPF2_DROME	-0.005646	0.9468	0.2769	0.7934	1.003	0.04581	NA
CG13962	FBgn0032824	tr|Q9VIR7|Q9VIR7_DROME	-0.5203	0.6546	-0.4133	0.7574	-1.007	0.04619	NA
Gnmt	FBgn0038074	tr|Q9VG42|Q9VG42_DROME	-0.1804	0.9169	-1.675	0.001696	-1.069	0.04656	NA
CG11470	FBgn0039671	tr|Q9VAK2|Q9VAK2_DROME	0.6891	0.3154	0.4785	0.4095	1.264	0.04695	NA
Calr	FBgn0005585	sp|P29413|CALR_DROME	-0.378	0.9411	-0.8408	0.1129	-0.908	0.04734	NA
Nfs1	FBgn0032393	sp|Q9VKD3|NFS1_DROME	0.4354	0.9155	0.7282	0.3613	0.9266	0.04772	Fe-S Cluster Biosynthesis
Rs1	FBgn0021995	tr|Q7JQN4|Q7JQN4_DROME	0.008303	0.947	0.1108	0.8963	0.9552	0.04849	NA
CG9360	FBgn0030332	tr|Q9VYU9|Q9VYU9_DROME	0.8021	0.2377	0.5943	0.5689	0.9304	0.04888	NA
Imp	FBgn0285926	tr|M9NF14|M9NF14_DROME	0.2764	0.9455	0.7095	0.4338	0.912	0.04926	NA
CG1673	FBgn0030482	tr|Q9VYD5|Q9VYD5_DROME	-0.7443	0.3523	-1.869	0.0001081	-0.9353	0.04965	Amino Acid Metabolism
mino	FBgn0027579	tr|Q9Y137|Q9Y137_DROME	-0.77	0.2582	-0.6992	0.2906	-1.042	0.05003	Metabolism of Lipids & Lipoproteins
CG12909	FBgn0033507	tr|Q7K0D3|Q7K0D3_DROME	0.02259	0.9432	0.1814	0.8684	0.9864	0.05041	NA
Acox57D-d	FBgn0034629	tr|Q9W2G8|Q9W2G8_DROME	-0.7361	0.3862	-0.9224	0.05978	-0.9399	0.0508	NA
Cpr47Eg	FBgn0086519	sp|Q7JZV0|LCP2A_DROME	0.2462	0.7656	0.2513	0.581	1.404	0.05119	NA
dbe	FBgn0020305	sp|Q9VPU8|KRR1_DROME	0.1695	0.8953	0.1544	0.7834	1.102	0.05157	NA
bcn92	FBgn0013432	sp|O46098|BCN92_DROME	0.4865	0.7181	0.5983	0.4475	1.183	0.05234	Fe-S Cluster Biosynthesis
ND-19	FBgn0035046	tr|Q9W125|Q9W125_DROME	0.4361	0.844	0.6582	0.2709	0.9494	0.05273	Oxidative Phosphorylation
CDase	FBgn0039774	sp|Q9VA70|NCASE_DROME	-0.2126	0.734	-0.8693	0.1186	-1.104	0.05312	NA
CG30457	FBgn0050457	tr|A1ZAR4|A1ZAR4_DROME	0.5279	0.6067	1.329	0.01891	0.9733	0.05351	NA
COX8	FBgn0263911	tr|Q9VP19|Q9VP19_DROME	0.008788	0.7282	0.01024	0.6451	1.174	0.05391	Oxidative Phosphorylation
CG31288	FBgn0051288	tr|Q8IMT4|Q8IMT4_DROME	0.1575	0.9445	0.4103	0.8168	0.9724	0.05431	NA
His3:CG31613	FBgn0053848	sp|P02299|H3_DROME	-1.027	0.09572	0.1469	0.7117	1.199	0.05471	NA
Mipp1	FBgn0026061	sp|Q9VV72|MINP1_DROME	0.9005	0.1168	0.7305	0.2547	1.002	0.0551	Glycolysis
Agpat2	FBgn0026718	tr|Q7KTI0|Q7KTI0_DROME	-0.4125	0.8345	-0.7631	0.2094	-0.9767	0.05551	NA
Ugt37B1	FBgn0026755	tr|Q9VMG1|Q9VMG1_DROME	-0.6187	0.4252	-0.4976	0.5288	-1.188	0.05592	NA
l(2)34Fd	FBgn0261535	tr|Q9V3P2|Q9V3P2_DROME	0.3741	0.7197	0.4324	0.5641	1.054	0.05634	NA
CG9411	FBgn0030569	tr|Q9VY31|Q9VY31_DROME	0.469	0.5811	1.379	0.02071	1.084	0.05675	NA
Fpps	FBgn0025373	tr|Q7KN61|Q7KN61_DROME	-0.0755	0.942	-0.2299	0.8361	-0.9694	0.05717	Metabolism of Lipids & Lipoproteins
Mlc2	FBgn0002773	sp|P18432|MLR_DROME	-0.313	0.9363	-0.6249	0.6616	-0.9471	0.0576	NA
sut1	FBgn0028563	tr|Q7KK97|Q7KK97_DROME	0.2081	0.8945	-0.1813	0.8502	-1.008	0.05845	NA
CG1142	FBgn0037504	tr|Q8STI6|Q8STI6_DROME	-0.1366	0.9076	0.4228	0.6399	1.047	0.05887	NA
mRpL50	FBgn0028648	tr|Q9V3E3|Q9V3E3_DROME	0.2944	0.9134	0.08212	0.8294	0.9581	0.0593	Translation
mdlc	FBgn0038772	tr|Q9VDP8|Q9VDP8_DROME	0.497	0.6458	0.9928	0.0618	1.032	0.05973	NA
Taldo	FBgn0023477	sp|Q9W1G0|TALDO_DROME	-0.5795	0.7917	-0.9562	0.02791	-0.8974	0.06016	Pentose Phosphate Pathway
CG31126	FBgn0051126	tr|Q9VC53|Q9VC53_DROME	0.2763	0.9294	0.3062	0.8793	0.9338	0.0606	Fe-S Cluster Biosynthesis
CG4363	FBgn0034663	tr|Q9W2C5|Q9W2C5_DROME	0.7207	0.3105	0.9373	0.1002	1.089	0.06104	NA
RpL18	FBgn0035753	sp|Q9VS34|RL18_DROME	0.3418	0.8987	-0.3333	0.8222	0.9796	0.06147	NA
Hacl	FBgn0034488	tr|Q7K3B7|Q7K3B7_DROME	-0.3434	0.9425	-0.6906	0.5119	-0.8839	0.06192	NA
scaf	FBgn0033033	sp|Q7K5M0|SCARF_DROME	0.0638	0.4846	1.286	0.0625	1.036	0.06236	NA
CG11370	FBgn0037181	tr|Q9VNS3|Q9VNS3_DROME	-0.4371	0.7836	-0.08216	0.8963	0.9785	0.06281	NA
lola	FBgn0283521	sp|Q867Z4|LOLA4_DROME	-0.1421	0.8538	0.08049	0.6576	-1.036	0.06327	NA
CG3335	FBgn0036018	tr|Q9VT19|Q9VT19_DROME	0.3787	0.8825	0.5606	0.6125	1.012	0.06373	NA
P58IPK	FBgn0037718	tr|Q9VHA8|Q9VHA8_DROME	-0.4733	0.9145	-0.7357	0.3162	-0.9008	0.06419	NA
CG1582	FBgn0030246	tr|Q9VZ55|Q9VZ55_DROME	0.2616	0.8809	0.7163	0.2464	0.9792	0.06466	Translation
CG14961	FBgn0035439	tr|Q9VZQ7|Q9VZQ7_DROME	0.2352	0.9191	0.2813	0.6657	0.936	0.0656	NA
Ldsdh1	FBgn0029994	tr|Q9W3K9|Q9W3K9_DROME	-0.1193	0.9429	-0.6556	0.4839	-0.9015	0.06607	NA
Tim9b	FBgn0027358	sp|Q9Y0V3|T10B_DROME	0.1122	0.9124	0.1633	0.8529	1.04	0.06654	Import & Sorting
CG3756	FBgn0031657	tr|Q9VMX3|Q9VMX3_DROME	0.1286	0.9243	0.5053	0.6134	0.9878	0.06702	NA
CREG	FBgn0025456	tr|Q9VEK7|Q9VEK7_DROME	-0.51	0.3956	0.01527	0.7443	-1.086	0.06749	NA
Muc55B	FBgn0034294	tr|A1ZB24|A1ZB24_DROME	0.1587	0.8718	0.6893	0.2931	0.9872	0.06796	NA
CG30349	FBgn0050349	tr|A1Z7K2|A1Z7K2_DROME	0.04809	0.9451	0.2222	0.8815	0.9719	0.06843	NA
Tsf2	FBgn0036299	tr|Q9VTZ5|Q9VTZ5_DROME	0.5636	0.5946	0.7585	0.2075	1.067	0.06891	NA
ppan	FBgn0010770	sp|Q9VDE5|PPAN_DROME	-0.003688	0.8988	0.3243	0.7377	1.074	0.06938	NA
lolal	FBgn0022238	sp|Q7KRI2|LOLAL_DROME	0.08021	0.9262	0.6335	0.3336	0.9579	0.06985	NA
CG1635	FBgn0039854	tr|Q95TK5|Q95TK5_DROME	0.5155	0.7209	0.6896	0.3178	0.9351	0.07033	Fatty Acid Metabolism
RpLP2	FBgn0003274	sp|P05389|RLA2_DROME	-1.465	0.003524	-1.415	0.001474	-0.9468	0.0708	NA
GstE12	FBgn0027590	tr|Q9XYZ9|Q9XYZ9_DROME	0.09995	0.9372	-0.1509	0.8705	-0.9056	0.07128	NA
CG30373	FBgn0050373	tr|A1Z7B8|A1Z7B8_DROME	0.3195	0.8813	0.2373	0.864	0.9729	0.07176	NA
Neb-cGP	FBgn0083167	tr|Q9W2U8|Q9W2U8_DROME	0.1238	0.9151	0.03837	0.8622	1.005	0.07224	Oxidative Phosphorylation
CG14095	FBgn0036870	tr|Q9VVZ4|Q9VVZ4_DROME	0.3946	0.7507	0.5713	0.3868	0.9419	0.07272	NA
CG4612	FBgn0035016	tr|Q9W158|Q9W158_DROME	0.05934	0.9152	0.5553	0.4532	0.9849	0.07322	NA
Obp83cd	FBgn0046878	tr|Q9VNL1|Q9VNL1_DROME	-0.4649	0.8097	-0.04144	0.896	1.035	0.07371	NA
CanA1	FBgn0010015	sp|P48456|PP2B1_DROME	-0.7094	0.2938	-0.3837	0.6253	-0.9863	0.0742	NA
Sac1	FBgn0283500	sp|Q9W0I6|SAC1_DROME	-0.4782	0.702	-0.3417	0.7905	-0.9155	0.0747	NA
Ald1	FBgn0000064	sp|P07764|ALF_DROME	-0.2288	0.9515	-0.6755	0.4498	-0.8627	0.0752	Glycolysis
tnc	FBgn0039257	tr|D0UGE6|D0UGE6_DROME	-1.339	0.005182	1.849	0.0001892	1.082	0.07619	NA
ND5	FBgn0013684	sp|P18932|NU5M_DROME	-0.3462	0.6827	-0.44	0.5078	-0.9954	0.0767	Oxidative Phosphorylation (mt)
Cpr11A	FBgn0030394	tr|Q9VYM5|Q9VYM5_DROME	-0.104	0.7815	1.677	0.001548	0.8889	0.07772	NA
Stoml2	FBgn0034936	tr|Q9W1F7|Q9W1F7_DROME	0.4083	0.9146	0.3398	0.8653	0.895	0.07823	Mitochondrial Dynamics
Cpr49Ag	FBgn0033730	tr|A1Z8Z3|A1Z8Z3_DROME	-0.5427	0.6468	0.9175	0.08222	0.9297	0.07874	NA
CaBP1	FBgn0025678	sp|Q9V438|PDIA6_DROME	-0.3552	0.9392	-0.7806	0.2143	-0.8725	0.07925	NA
CG32850	FBgn0052850	tr|Q8SX35|Q8SX35_DROME	0.376	0.7103	0.0477	0.8405	0.927	0.07976	NA
CG14096	FBgn0036871	tr|Q9VVZ5|Q9VVZ5_DROME	0.201	0.8278	0.3983	0.516	0.9691	0.08028	NA
vkg	FBgn0016075	tr|Q9VMV5|Q9VMV5_DROME	0.1508	0.9497	0.2513	0.8283	0.8689	0.08079	NA
Rexo5	FBgn0286051	tr|Q9VRX7|Q9VRX7_DROME	0.02883	0.9384	0.3217	0.7863	0.9341	0.08182	NA
CG7637	FBgn0033548	sp|Q9V5P6|NOP10_DROME	0.08082	0.9374	0.2166	0.8713	0.9254	0.08234	NA
CG12811	FBgn0037779	tr|Q9VH37|Q9VH37_DROME	-0.5114	0.606	-0.6981	0.277	-0.9292	0.08286	NA
Mat89Ba	FBgn0261286	sp|Q8IH00|NOL6_DROME	0.06646	0.9369	0.5923	0.456	0.9898	0.08339	NA
Myo10A	FBgn0263705	tr|Q0KHU0|Q0KHU0_DROME	0.1191	0.9303	0.6488	0.3502	0.941	0.08391	NA
Gdi	FBgn0004868	tr|Q9VLB7|Q9VLB7_DROME	-0.2703	0.8791	-0.2028	0.8392	-0.8661	0.08496	NA
Ctl1	FBgn0035523	sp|Q9VZE7|CTLH1_DROME	0.5566	0.5872	0.7794	0.1748	0.9215	0.08549	Mitochondrial Carrier
cbs	FBgn0086757	tr|Q7K4K7|Q7K4K7_DROME	-0.06497	0.9266	-0.2497	0.7745	-0.9309	0.08601	NA
Papss	FBgn0020389	tr|Q8IQV1|Q8IQV1_DROME	-0.1463	0.948	0.8394	0.1176	0.8891	0.08653	NA
Rrp40	FBgn0260648	tr|Q8IPX7|Q8IPX7_DROME	0.1468	0.9483	0.3631	0.8837	0.8731	0.08705	NA
RpS26	FBgn0261597	sp|P13008|RS26_DROME	-0.05903	0.906	-0.2343	0.7997	0.9065	0.08756	NA
prod	FBgn0014269	tr|Q7JNE1|Q7JNE1_DROME	0.4097	0.6073	0.3572	0.5331	0.9812	0.0886	NA
CG30427	FBgn0043792	tr|Q8MMC6|Q8MMC6_DROME	-0.2068	0.9079	1.069	0.03918	1.022	0.08912	NA
Arf102F	FBgn0013749	sp|P40945|ARF2_DROME	-0.4532	0.6643	-0.2797	0.7176	-0.9259	0.09067	NA
CG34200	FBgn0085229	tr|Q6IGW6|Q6IGW6_DROME	-0.2301	0.8205	0.1479	0.8061	1.016	0.09172	NA
Pglym78	FBgn0014869	tr|Q9VAN7|Q9VAN7_DROME	-0.2615	0.9474	-0.7668	0.2593	-0.8638	0.09224	Glycolysis
CG8360	FBgn0032001	tr|Q9VLR3|Q9VLR3_DROME	0.6425	0.3943	0.4503	0.4191	0.9318	0.09276	NA
nrm	FBgn0262509	tr|M9NE05|M9NE05_DROME	-0.5896	0.7504	-0.706	0.399	-0.8669	0.09329	Amino Acid Metabolism
Cpr65Av	FBgn0052405	tr|Q8I0P8|Q8I0P8_DROME	0.6117	0.4239	0.3489	0.6652	0.9352	0.09434	NA
CG6409	FBgn0036106	tr|Q9VTC3|Q9VTC3_DROME	0.6682	0.3218	0.9808	0.09512	1.023	0.09486	NA
mal	FBgn0002641	sp|Q9VRA2|MOCOS_DROME	0.6428	0.3552	0.6646	0.235	0.9604	0.09539	NA
mRpS6	FBgn0035534	sp|Q9VZD5|RT06_DROME	0.1369	0.9478	0.1295	0.9026	0.8746	0.09644	Translation
CG15308	FBgn0040941	tr|Q9W2X3|Q9W2X3_DROME	0.4311	0.7092	0.6907	0.2956	0.9133	0.09806	NA
mEFTu2	FBgn0033184	tr|Q7K3V6|Q7K3V6_DROME	0.274	0.9189	0.5261	0.5954	0.8859	0.0986	Translation
CG33158	FBgn0053158	tr|Q9VV61|Q9VV61_DROME	0.3851	0.7172	0.3379	0.6821	0.9022	0.09969	NA
CG10417	FBgn0033021	sp|Q7K4Q5|Y0417_DROME	0.2929	0.9426	0.6304	0.6068	0.8562	0.1002	NA
SP1029	FBgn0263236	tr|Q0KI00|Q0KI00_DROME	-0.1785	0.9279	1.499	0.0007131	0.9082	0.1008	NA
CG42821	FBgn0262003	tr|Q2PDQ6|Q2PDQ6_DROME	0.3312	0.6085	0.3666	0.461	0.9194	0.1013	NA
CG17734	FBgn0037890	tr|A0A0B4K6E6|A0A0B4K6E6_DROME	0.4024	0.5675	0.4246	0.4296	0.9492	0.1019	Oxidative Phosphorylation
CG32483	FBgn0052483	tr|Q8IRI8|Q8IRI8_DROME	0.04331	0.9344	0.1395	0.8651	0.9281	0.1024	NA
eff	FBgn0011217	sp|P25867|UBCD1_DROME	-0.5664	0.4668	-0.6876	0.2301	-0.9533	0.1029	NA
CG3505	FBgn0038250	tr|Q8SX54|Q8SX54_DROME	0.07055	0.9167	-0.6887	0.2923	-0.8836	0.1035	NA
NHP2	FBgn0029148	sp|Q9V3U2|NHP2_DROME	0.1032	0.9485	0.2683	0.8893	0.8635	0.104	NA
Suv3	FBgn0037232	sp|Q9VN03|SUV3_DROME	0.171	0.9079	0.3798	0.6604	0.9001	0.1046	Replication & Transcription
CG17597	FBgn0032715	tr|Q9VJ44|Q9VJ44_DROME	-0.236	0.9329	-0.9367	0.0418	-0.8486	0.1051	Bile Acid Synthesis
CG9021	FBgn0031747	tr|Q9VML5|Q9VML5_DROME	-0.3472	0.6023	0.5181	0.3047	-0.9574	0.1067	NA
Osi15	FBgn0037424	tr|Q9VNN7|Q9VNN7_DROME	0.08419	0.5238	0.2636	0.5178	-0.9621	0.1073	NA
CG8907	FBgn0038466	tr|H9ZYQ1|H9ZYQ1_DROME	0.1834	0.9461	0.4154	0.8257	0.883	0.1078	NA
prc	FBgn0028573	tr|Q9VTR6|Q9VTR6_DROME	0.4083	0.9299	0.4797	0.686	0.8541	0.1084	NA
Pen	FBgn0267727	sp|P52295|IMA_DROME	-0.5154	0.5202	-0.7006	0.2291	-0.9018	0.1089	NA
Cse1	FBgn0022213	sp|Q9XZU1|XPO2_DROME	0.2301	0.9401	0.4933	0.7258	0.8599	0.1095	NA
CG15877	FBgn0035337	tr|Q9W019|Q9W019_DROME	0.3039	0.8028	0.2676	0.7357	0.9532	0.11	NA
mRpL51	FBgn0032053	sp|Q9VLJ9|RM51_DROME	0.2377	0.9217	0.1135	0.8495	0.8626	0.1106	Translation
iPLA2-VIA	FBgn0036053	tr|Q7KUD4|Q7KUD4_DROME	-0.3015	0.8786	-0.09728	0.8819	-0.8652	0.1112	NA
Med	FBgn0011655	tr|O62609|O62609_DROME	0.1788	0.9153	0.5908	0.3742	0.8888	0.1117	NA
CG15014	FBgn0035532	sp|Q9VZD8|THUM1_DROME	0.1654	0.9399	0.3753	0.8347	0.8583	0.1123	NA
betaTry	FBgn0010357	sp|P35004|TRYB_DROME	0.08476	0.9472	0.2177	0.8506	0.8862	0.1128	NA
CG4456	FBgn0001228	sp|P22978|CG445_DROME	0.9042	0.1325	0.7478	0.2133	0.8682	0.1134	NA
Ag5r	FBgn0015010	tr|Q9VY18|Q9VY18_DROME	0.4108	0.5401	-0.4366	0.3591	0.9162	0.1139	NA
bnb	FBgn0001090	sp|P29746|BNB_DROME	-0.5043	0.8685	1.257	0.0009461	0.8533	0.1145	NA
Ndg	FBgn0026403	sp|A1Z877|NDG_DROME	0.3051	0.9432	0.7757	0.2638	0.8421	0.1151	NA
CG10472	FBgn0035670	tr|Q9VRT2|Q9VRT2_DROME	-0.4846	0.6909	-0.4797	0.6668	-0.8562	0.1156	NA
RpII215	FBgn0003277	sp|P04052|RPB1_DROME	0.002186	0.9307	0.1636	0.857	-0.9086	0.1162	NA
LManVI	FBgn0032069	tr|Q9VLH9|Q9VLH9_DROME	0.8256	0.1896	-0.4453	0.7364	-0.8421	0.1168	NA
Pym	FBgn0034918	sp|P82804|PYM_DROME	0.5367	0.5418	0.4326	0.5656	0.8801	0.1173	NA
TRAM	FBgn0040340	tr|Q9W5C2|Q9W5C2_DROME	-0.706	0.3374	-0.797	0.1585	-0.8712	0.1179	NA
snama	FBgn0086129	tr|Q9XZ21|Q9XZ21_DROME	0.09178	0.9088	0.08223	0.7798	0.881	0.1185	NA
Tsf1	FBgn0022355	tr|Q9VWV6|Q9VWV6_DROME	0.06352	0.8762	1.517	0.0009943	0.8846	0.119	NA
qkr58E-1	FBgn0022986	tr|Q9W255|Q9W255_DROME	0.268	0.8864	0.5166	0.5101	0.8559	0.1207	NA
Argk	FBgn0000116	sp|P48610|KARG_DROME	-0.2139	0.9494	-0.9707	0.02406	-0.8295	0.1213	NA
PPO1	FBgn0283437	tr|Q7K2W6|Q7K2W6_DROME	0.5521	0.7529	0.3744	0.7361	-0.8449	0.1218	NA
mEFTs	FBgn0032646	sp|Q9VJC7|EFTS_DROME	0.3491	0.9248	0.3885	0.8566	0.8466	0.1224	Translation
Gnpnat	FBgn0039690	sp|Q9VAI0|GNA1_DROME	-0.2875	0.7856	-0.7346	0.2262	-0.8558	0.1235	NA
CG12934	FBgn0033541	tr|A1Z8B1|A1Z8B1_DROME	0.3291	0.7191	0.2061	0.7476	0.8753	0.1241	NA
Su(fu)	FBgn0005355	tr|Q9VG38|Q9VG38_DROME	0.3754	0.7955	0.7094	0.2483	0.8672	0.1246	NA
CG18585	FBgn0031929	tr|Q9VLZ2|Q9VLZ2_DROME	-0.6169	0.3849	-0.3944	0.58	-0.8735	0.1252	NA
CG7028	FBgn0027587	tr|X2JAG8|X2JAG8_DROME	0.3313	0.8828	0.3922	0.7428	0.8566	0.1257	NA
CG17765	FBgn0033529	tr|Q7K2L7|Q7K2L7_DROME	0.0136	0.872	0.05145	0.7964	-0.8586	0.1263	NA
ND-15	FBgn0031228	tr|Q7K1C0|Q7K1C0_DROME	0.2859	0.9141	0.6716	0.27	0.8489	0.1268	Oxidative Phosphorylation
Ubc6	FBgn0004436	sp|P25153|UBCD6_DROME	-0.2808	0.7869	-0.2426	0.7479	-0.8637	0.1274	NA
mtSSB	FBgn0010438	sp|P54622|SSBP_DROME	0.3262	0.9118	0.3952	0.8226	0.8423	0.1279	Replication & Transcription
mRpL19	FBgn0037608	sp|Q9VHN6|RM19_DROME	0.09158	0.9474	0.3194	0.8761	0.8397	0.1285	Translation
CG8939	FBgn0030720	tr|Q9VXK5|Q9VXK5_DROME	-0.06378	0.9509	-0.003965	0.9066	0.8465	0.1291	NA
tko	FBgn0003714	sp|P10735|RT12_DROME	0.09766	0.9287	0.2286	0.8353	0.8468	0.1296	Translation
Qsox1	FBgn0033814	tr|Q7JQR3|Q7JQR3_DROME	-0.4484	0.8509	-0.7747	0.2114	-0.8407	0.1302	NA
CG14512	FBgn0039639	tr|Q9VAP1|Q9VAP1_DROME	0.789	0.2395	0.7737	0.185	0.8448	0.1307	NA
CG9391	FBgn0037063	tr|Q7KTW5|Q7KTW5_DROME	0.3346	0.9367	0.4911	0.8125	0.8337	0.1313	NA
galla-1	FBgn0034543	sp|Q9V968|GALL1_DROME	0.1386	0.9378	0.9462	0.07383	0.8579	0.1319	NA
CG33514	FBgn0053514	tr|Q6NLM7|Q6NLM7_DROME	-0.7312	0.4008	-1.181	0.001942	-0.8362	0.1324	NA
Rpb10	FBgn0039218	sp|Q9VC49|RPAB5_DROME	0.2115	0.8954	0.4988	0.5831	0.8383	0.133	NA
mRpL53	FBgn0050481	tr|A1Z9J6|A1Z9J6_DROME	0.3093	0.9234	0.2675	0.8776	0.8356	0.1336	Translation
MFS3	FBgn0031307	tr|Q9VPX2|Q9VPX2_DROME	-0.4118	0.7055	-0.214	0.7341	-0.8651	0.1341	NA
Nnp-1	FBgn0022069	sp|Q9VJZ7|RRP1L_DROME	-0.01516	0.9493	0.1852	0.8957	0.8337	0.1347	NA
CG5958	FBgn0031913	tr|Q9VM12|Q9VM12_DROME	-0.2453	0.9345	-0.4544	0.7644	-0.8308	0.1353	NA
l(1)G0020	FBgn0027330	sp|Q9W3C1|NAT10_DROME	-0.05777	0.9472	0.4765	0.7724	0.8409	0.1358	NA
LManI	FBgn0032253	tr|Q9VKV2|Q9VKV2_DROME	-0.1646	0.9278	-0.4098	0.7767	-0.8291	0.1364	NA
CG34132	FBgn0083968	tr|Q0E8V7|Q0E8V7_DROME	0.3864	0.8498	0.3467	0.7998	0.835	0.1369	Import & Sorting
DhpD	FBgn0261436	sp|Q9VMY9|GUAD_DROME	-0.1324	0.935	-0.3164	0.6609	-0.8394	0.1375	NA
CG3223	FBgn0037538	tr|Q9VHX2|Q9VHX2_DROME	0.2638	0.8093	0.7532	0.1809	0.8349	0.1381	NA
Galphas	FBgn0001123	sp|P20354|GNAS_DROME	-0.2035	0.8691	-0.04375	0.873	-0.832	0.1398	NA
ELOVL	FBgn0037534	sp|Q9VHX7|ELOVL_DROME	-0.08429	0.8507	1.338	0.02703	0.8644	0.1403	NA
gfzf	FBgn0250732	tr|Q6NP69|Q6NP69_DROME	0.168	0.8897	0.4773	0.5754	0.8366	0.1409	NA
Cbp80	FBgn0022942	sp|Q7K4N3|NCBP1_DROME	-0.3947	0.6969	-0.2457	0.7777	-0.8313	0.142	NA
Nup153	FBgn0061200	sp|Q9VXE6|NU153_DROME	0.1591	0.945	0.2013	0.8965	0.8273	0.1432	NA
CG17032	FBgn0036547	tr|Q9VUV8|Q9VUV8_DROME	-0.1656	0.8844	-1.365	0.004406	-0.8368	0.1437	NA
Lam	FBgn0002525	sp|P08928|LAM0_DROME	0.3587	0.9441	0.7474	0.3799	0.8215	0.1443	NA
mRpS21	FBgn0044511	tr|Q8I0J3|Q8I0J3_DROME	0.2186	0.9262	0.5397	0.5267	0.8348	0.1454	Translation
CG8414	FBgn0034073	sp|A1ZA92|NOL9_DROME	-0.1792	0.9277	0.1731	0.8744	0.8268	0.146	NA
Tim8	FBgn0027359	sp|Q9Y1A3|TIM8_DROME	0.1193	0.9398	0.3888	0.7419	0.8346	0.1465	Import & Sorting
CG5162	FBgn0030828	tr|Q9VX69|Q9VX69_DROME	0.06957	0.6042	-1.469	0.04074	-0.8051	0.1482	NA
Tspo	FBgn0031263	tr|Q9VPR1|Q9VPR1_DROME	-0.1514	0.791	-0.174	0.7682	-0.8283	0.1499	Apoptosis
cathD	FBgn0029093	tr|Q7K485|Q7K485_DROME	-0.155	0.9374	0.0592	0.8768	-0.8262	0.151	NA
Elal	FBgn0013949	tr|Q8SY52|Q8SY52_DROME	-0.2785	0.7346	-0.5531	0.4049	-0.8172	0.1516	NA
CG5001	FBgn0031322	tr|Q9VPY9|Q9VPY9_DROME	-0.09619	0.9474	-0.5284	0.7351	-0.8203	0.1527	NA
Fbp1	FBgn0000639	sp|Q04691|FBP1_DROME	0.5064	0.3683	-0.3544	0.5262	-0.7279	0.1533	NA
Tango2	FBgn0030503	sp|Q9VYA8|TNG2_DROME	0.1025	0.6333	0.1548	0.5447	1.043	0.1538	NA
l(1)G0004	FBgn0027334	sp|Q9VR89|PNO1_DROME	-0.08129	0.9394	-0.1502	0.8896	0.8167	0.1544	NA
CG1124	FBgn0037290	tr|Q9VN73|Q9VN73_DROME	0.5539	0.5073	0.2044	0.7782	0.8176	0.155	NA
sip3	FBgn0039875	sp|Q95SP2|HRD1_DROME	-0.3912	0.6843	-0.2122	0.637	-0.8149	0.1555	NA
Prosbeta3	FBgn0026380	sp|Q9XYN7|PSB3_DROME	-0.1954	0.9133	-0.2202	0.8396	-0.8303	0.1566	NA
CG14419	FBgn0029639	tr|Q9W4V3|Q9W4V3_DROME	-0.06025	0.9368	0.8003	0.1615	0.8224	0.1572	NA
Npc1b	FBgn0261675	sp|Q9VRC9|NPC1B_DROME	-0.4491	0.8319	-0.2327	0.8778	-0.819	0.1577	NA
CG11241	FBgn0037186	tr|A8E6R2|A8E6R2_DROME	0.05335	0.9048	-0.146	0.8177	-0.8194	0.1583	Amino Acid Metabolism
MAN1	FBgn0034962	sp|Q7JRE4|MAN1_DROME	0.01542	0.9214	0.08808	0.865	0.8146	0.1588	NA
dre4	FBgn0002183	sp|Q8IRG6|SPT16_DROME	0.2238	0.9171	0.4901	0.7734	0.8162	0.1599	NA
SC35	FBgn0265298	tr|Q9V3T8|Q9V3T8_DROME	0.2666	0.8767	0.527	0.505	0.815	0.1605	NA
RtcB	FBgn0032781	sp|Q9VIW7|RTCB_DROME	0.4657	0.8889	0.5537	0.6466	0.8197	0.1611	NA
Mfe2	FBgn0030731	sp|Q9VXJ0|DHB4_DROME	-0.281	0.949	-0.781	0.2027	-0.8147	0.1616	NA
Eno	FBgn0000579	sp|P15007|ENO_DROME	-0.1774	0.9497	-0.4986	0.8654	-0.8135	0.1622	Glycolysis
l(3)mbn	FBgn0002440	sp|P52302|MBN_DROME	-0.3112	0.9	-1.726	0.0007825	-0.8131	0.1627	NA
papi	FBgn0031401	sp|Q9VQ91|TDRKH_DROME	-0.1372	0.932	-0.1971	0.85	-0.7883	0.1633	Unknown
CG1105	FBgn0037465	tr|Q9VI53|Q9VI53_DROME	-0.1332	0.9252	-0.2061	0.8822	-0.8135	0.1638	NA
Rrp4	FBgn0034879	tr|Q9W1M9|Q9W1M9_DROME	-0.04269	0.8416	0.07201	0.8085	0.8183	0.1649	NA
Ibf1	FBgn0037670	tr|Q9VHG5|Q9VHG5_DROME	0.3433	0.6976	0.3964	0.5082	0.7955	0.1655	NA
CG12237	FBgn0031048	tr|Q9VWF0|Q9VWF0_DROME	-0.02331	0.9069	-0.1604	0.7496	-0.8019	0.1661	NA
Ufd1-like	FBgn0036136	sp|Q9VTF9|UFD1_DROME	0.8763	0.1571	0.4861	0.3344	0.8048	0.1666	NA
Usp47	FBgn0016756	sp|Q24574|UBPE_DROME	-0.5368	0.7891	-0.9452	0.05392	-0.8064	0.1672	NA
CRIF	FBgn0037102	tr|Q9VP13|Q9VP13_DROME	0.08527	0.9343	0.008909	0.8932	0.8087	0.1683	Translation
Cip4	FBgn0035533	tr|A8JNK4|A8JNK4_DROME	0.3006	0.8234	0.3452	0.7037	0.8142	0.1694	NA
CG14722	FBgn0037943	sp|Q8T088|WDR55_DROME	0.1221	0.9266	0.1632	0.8256	-0.8146	0.17	NA
CG7290	FBgn0036949	tr|Q9VW91|Q9VW91_DROME	0.1198	0.8467	0.3518	0.5258	0.809	0.1705	NA
CG11837	FBgn0039627	sp|Q9VAQ5|DIM1_DROME	-0.06718	0.9357	0.0785	0.8879	0.8016	0.1711	NA
RpS27A	FBgn0003942	sp|P15357|RS27A_DROME	0.1631	0.8842	0.3643	0.5214	0.8044	0.1716	NA
Tdrd3	FBgn0036450	tr|Q9VUH8|Q9VUH8_DROME	0.1454	0.9433	0.2965	0.8732	0.804	0.1722	NA
SPARC	FBgn0026562	tr|O97365|O97365_DROME	-0.007302	0.9426	-0.3819	0.8183	0.8031	0.1733	NA
CG6830	FBgn0037934	tr|Q9VGJ8|Q9VGJ8_DROME	-0.3907	0.814	-0.8951	0.09015	-0.8081	0.1738	NA
Pomp	FBgn0032884	tr|Q9VIJ5|Q9VIJ5_DROME	-0.45	0.511	-0.5807	0.3479	-0.7315	0.1744	NA
CG44245	FBgn0265180	tr|A0A0B4LH29|A0A0B4LH29_DROME	-0.1541	0.9516	-0.5388	0.7932	-0.8069	0.175	NA
CG4734	FBgn0033826	tr|A1Z9B8|A1Z9B8_DROME	-0.9092	0.1424	-0.6955	0.2753	-0.7914	0.1755	NA
Dbp21E2	FBgn0086130	tr|Q9VPT3|Q9VPT3_DROME	0.3288	0.8006	0.229	0.7752	0.7904	0.1761	Translation
CG4611	FBgn0035591	tr|Q9VRJ7|Q9VRJ7_DROME	0.1973	0.8989	0.5458	0.4973	0.7764	0.1766	Translation
HmgZ	FBgn0010228	sp|Q06943|HMGZ_DROME	0.2352	0.5646	-0.1536	0.4756	0.808	0.1772	NA
TwdlS	FBgn0039443	tr|Q9VBD3|Q9VBD3_DROME	-0.08367	0.6175	3.598	0.001775	0.8008	0.1777	NA
Gp93	FBgn0039562	tr|Q9VAY2|Q9VAY2_DROME	-0.3363	0.9286	-0.7888	0.2104	-0.8077	0.1783	NA
CG9286	FBgn0038183	sp|Q9VFR0|BCCIP_DROME	0.2043	0.9439	0.4662	0.7964	0.8016	0.1788	NA
CG8814	FBgn0031478	tr|Q9VQI6|Q9VQI6_DROME	0.005691	0.9437	-0.3921	0.7645	-0.7973	0.1799	NA
CG18003	FBgn0061356	tr|A1Z8D3|A1Z8D3_DROME	-0.4918	0.8425	-1.016	0.03082	-0.8001	0.1805	NA
Jheh1	FBgn0010053	tr|Q7JRC3|Q7JRC3_DROME	-0.6457	0.5926	-0.739	0.2872	-0.8005	0.1816	ROS Defense
Sgt1	FBgn0265101	tr|Q9VHT3|Q9VHT3_DROME	-0.2103	0.8528	-0.1738	0.6781	-0.7534	0.1821	NA
tn	FBgn0265356	tr|B7YZK8|B7YZK8_DROME	-0.4169	0.6349	-1.106	0.06528	-0.7876	0.1827	NA
CG8785	FBgn0033760	tr|Q7K2W3|Q7K2W3_DROME	-0.5421	0.5577	-0.5502	0.4326	-0.7598	0.1833	NA
CG5618	FBgn0036975	tr|Q9VPH6|Q9VPH6_DROME	-0.5544	0.4614	-0.08985	0.8093	-0.788	0.1838	NA
Rcc1	FBgn0002638	sp|P25171|RCC1_DROME	0.0601	0.9491	0.3282	0.8944	0.7973	0.1844	NA
Jupiter	FBgn0051363	sp|Q9I7K0|JUPIT_DROME	-0.03385	0.9474	1.005	0.02616	0.7942	0.1849	NA
Ak6	FBgn0033754	sp|Q7JYV7|KAD6_DROME	-0.05829	0.8079	-0.07168	0.8549	-0.7372	0.1855	NA
CG4069	FBgn0036301	tr|Q9VTZ7|Q9VTZ7_DROME	0.2996	0.6657	0.3853	0.4849	0.7585	0.186	NA
Swim	FBgn0034709	tr|Q7JWQ7|Q7JWQ7_DROME	0.8879	0.1186	0.6177	0.4082	0.7929	0.1866	NA
Cul4	FBgn0033260	tr|Q5BI50|Q5BI50_DROME	0.2527	0.9232	0.3258	0.8483	0.7834	0.1872	NA
Ptpmeg2	FBgn0028341	tr|Q9W323|Q9W323_DROME	-0.2054	0.8166	0.2262	0.7405	-0.7423	0.1877	NA
CG31689	FBgn0031449	tr|M9PBX3|M9PBX3_DROME	-0.2717	0.8761	-0.149	0.7799	-0.7666	0.1883	NA
NO66	FBgn0266570	sp|Q7K4H4|NO66_DROME	0.03019	0.9484	-0.02681	0.9048	0.7992	0.1889	NA
CG8080	FBgn0033373	tr|A0A0B4KEG0|A0A0B4KEG0_DROME	-0.3393	0.7732	0.1284	0.8811	-0.7791	0.1894	Amino Acid Metabolism
nSyb	FBgn0013342	tr|M9PE71|M9PE71_DROME	0.3386	0.6723	0.4915	0.4114	0.736	0.19	NA
Nsun5	FBgn0259704	tr|Q9VDZ4|Q9VDZ4_DROME	-0.03461	0.9156	0.008883	0.8775	0.7279	0.1905	NA
ALiX	FBgn0086346	tr|Q9VB05|Q9VB05_DROME	0.3477	0.9424	0.6006	0.7662	0.7962	0.1911	NA
CG12384	FBgn0033624	tr|Q7JRC0|Q7JRC0_DROME	-0.2588	0.8547	-0.01832	0.8772	-0.7776	0.1917	NA
CG5885	FBgn0025700	tr|Q9VL69|Q9VL69_DROME	-0.4192	0.7317	-0.2495	0.6953	-0.7722	0.1922	NA
Spat	FBgn0014031	tr|Q9W3Z3|Q9W3Z3_DROME	0.2509	0.8974	0.006472	0.8483	0.7728	0.1928	Amino Acid Metabolism
Gyf	FBgn0039936	sp|Q7KQM6|GGYF1_DROME	0.2271	0.9438	0.1766	0.9	0.7678	0.1934	NA
CG3709	FBgn0031227	sp|Q9VPK7|PUS10_DROME	0.02664	0.8555	0.1821	0.7986	0.7073	0.1939	NA
Mulk	FBgn0260750	tr|Q9VL10|Q9VL10_DROME	0.2493	0.9224	0.5234	0.5704	0.7747	0.1945	Fatty Acid Metabolism
hyd	FBgn0002431	sp|P51592|HYD_DROME	0.1105	0.9492	0.1975	0.9021	0.7919	0.195	NA
RpL7-like	FBgn0032404	tr|Q9VKC1|Q9VKC1_DROME	-0.1501	0.9196	-0.09094	0.8853	0.7739	0.1956	NA
mRpL24	FBgn0031651	sp|Q9VMY1|RM24_DROME	0.1863	0.9419	0.174	0.8981	0.7887	0.1962	Translation
CG13097	FBgn0032051	tr|Q9VLK1|Q9VLK1_DROME	-0.0304	0.9445	0.2163	0.8638	0.7795	0.1967	NA
CG8272	FBgn0033337	tr|A0A0B4KEH1|A0A0B4KEH1_DROME	-0.3693	0.7726	-0.3976	0.5918	-0.7774	0.1973	NA
sNPF	FBgn0032840	sp|Q9VIQ0|SNPF_DROME	-0.11	0.7771	0.1336	0.7305	-0.7494	0.1978	NA
RyR	FBgn0011286	sp|Q24498|RYR_DROME	-0.3546	0.9137	-0.6575	0.4899	-0.7856	0.1984	NA
nclb	FBgn0263510	sp|A1Z8D0|PWP1_DROME	0.01602	0.9348	0.208	0.8327	0.7663	0.1989	NA
TBCB	FBgn0034451	tr|A1ZBM2|A1ZBM2_DROME	-0.002448	0.9324	0.1229	0.8838	-0.7661	0.1995	NA
2021-09-01	FBgn0011710	sp|P42207|SEPT1_DROME	0.2683	0.9047	0.9818	0.05718	0.7643	0.2001	NA
mRpS26	FBgn0036774	sp|Q9VVN2|RT26_DROME	0.2176	0.9245	0.1831	0.8888	0.7735	0.2012	Translation
CG17919	FBgn0037433	tr|Q9VI09|Q9VI09_DROME	-0.5906	0.5913	-0.2102	0.8785	-0.78	0.2017	NA
CG10051	FBgn0034437	tr|A1ZBK1|A1ZBK1_DROME	-0.635	0.5282	-0.7764	0.1988	-0.7758	0.2023	NA
Scamp	FBgn0040285	tr|Q9VXV6|Q9VXV6_DROME	0.05149	0.9379	0.2052	0.7736	0.751	0.2029	NA
CG40045	FBgn0058045	tr|Q8SYG3|Q8SYG3_DROME	0.3054	0.9344	0.3635	0.8623	0.7856	0.2034	NA
eIF6	FBgn0034915	sp|P56538|IF6_DROME	0.008942	0.9253	0.4205	0.7541	0.7702	0.204	NA
PIP4K	FBgn0039924	tr|Q8SXX1|Q8SXX1_DROME	0.1162	0.8546	0.1204	0.6885	0.743	0.2045	NA
CG13170	FBgn0033703	tr|A1Z8V3|A1Z8V3_DROME	0.4194	0.5451	2.241	0.002678	0.7536	0.2051	NA
GstE3	FBgn0063497	tr|A1ZB68|A1ZB68_DROME	-1.111	0.01552	-1.118	0.005784	-0.787	0.2056	NA
CG34202	FBgn0085231	tr|A8DYK0|A8DYK0_DROME	-0.4047	0.5129	2.6	0.001215	0.718	0.2068	NA
Mdh1	FBgn0262782	tr|Q9VKX2|Q9VKX2_DROME	-0.02227	0.9511	-0.7806	0.2173	-0.7889	0.2079	Tricarboxylic Acid Cycle
dyl	FBgn0066365	tr|Q9VZE0|Q9VZE0_DROME	0.03424	0.859	1.719	0.01927	0.7406	0.209	NA
CG8545	FBgn0033741	tr|A1Z909|A1Z909_DROME	0.05122	0.9481	0.4996	0.8023	0.7871	0.2095	NA
Clamp	FBgn0032979	tr|Q8IGP5|Q8IGP5_DROME	0.317	0.6593	0.4718	0.4356	0.7161	0.2101	NA
Nepl20	FBgn0039613	tr|Q9VAS0|Q9VAS0_DROME	-0.4773	0.5797	-0.8434	0.1285	-0.748	0.2106	NA
stac	FBgn0266719	sp|Q9VBY8|UN13B_DROME	-0.3995	0.8065	-0.4776	0.5928	-0.7499	0.2117	NA
GstT3	FBgn0031117	tr|E1JJS1|E1JJS1_DROME	-0.7131	0.3072	-1.171	0.02367	-0.7439	0.2123	NA
Usp2	FBgn0031187	sp|Q8IQ27|UBP2_DROME	-0.09083	0.7935	-0.5365	0.3983	-0.7121	0.2128	NA
CG31957	FBgn0051957	sp|Q8IQ13|EIF1A_DROME	0.4899	0.6091	0.6938	0.2839	0.7282	0.2145	NA
pins	FBgn0040080	tr|Q9VB22|Q9VB22_DROME	0.415	0.6261	0.4888	0.4571	0.7332	0.215	NA
Fdx1	FBgn0011769	sp|P37193|ADXH1_DROME	0.5175	0.6338	0.8385	0.1325	0.7421	0.2156	Fe-S Cluster Biosynthesis
Nab2	FBgn0028471	tr|Q9V3H9|Q9V3H9_DROME	0.2515	0.9166	0.5392	0.5245	0.7524	0.2161	NA
Ass	FBgn0026565	sp|O97069|ASSY_DROME	-0.00671	0.8768	0.3668	0.6349	0.6872	0.2172	Amino Acid Metabolism
CG10211	FBgn0032685	tr|Q9VJ80|Q9VJ80_DROME	0.7801	0.2886	1.237	0.002974	0.7838	0.2178	NA
Eaat1	FBgn0026439	tr|O77062|O77062_DROME	0.1783	0.8133	0.5745	0.3819	0.6946	0.2183	NA
CG5033	FBgn0028744	sp|Q7K0Y1|BOP1_DROME	-0.1416	0.9489	0.1723	0.9049	0.7787	0.2189	NA
CG9336	FBgn0032897	tr|Q9VII1|Q9VII1_DROME	0.5979	0.5991	0.758	0.2153	0.7582	0.2194	NA
lwr	FBgn0010602	tr|Q7KNM2|Q7KNM2_DROME	0.2907	0.9283	0.2863	0.8683	0.7616	0.22	NA
mub	FBgn0262737	tr|M9NEH9|M9NEH9_DROME	0.3132	0.8891	0.2887	0.6583	0.7442	0.2205	NA
CG13705	FBgn0035582	tr|Q8SX23|Q8SX23_DROME	-0.323	0.9038	-0.5895	0.4621	0.7487	0.2211	NA
Ufd4	FBgn0032208	sp|Q9VL06|UFD4_DROME	0.4124	0.7751	0.1874	0.8485	0.7347	0.2216	NA
Sccpdh2	FBgn0038038	tr|Q9VG81|Q9VG81_DROME	-0.7855	0.3022	-0.8604	0.08932	-0.7821	0.2222	Amino Acid Metabolism
Uro	FBgn0003961	sp|P16163|URIC_DROME	-1.138	0.06102	-2.504	6.667e-05	-0.7522	0.2228	NA
Mdr49	FBgn0004512	sp|Q00449|MDR49_DROME	0.3286	0.7638	0.2119	0.7664	0.6504	0.2239	NA
PH4alphaPV	FBgn0051015	tr|Q8T5S8|Q8T5S8_DROME	-0.3284	0.7546	-0.5	0.5293	-0.73	0.2244	NA
mTTF	FBgn0028530	sp|Q9V3F3|MTTF_DROME	0.315	0.8295	0.3981	0.6327	0.6606	0.225	Replication & Transcription
CG5862	FBgn0038868	sp|Q9VDD1|DDRGK_DROME	-0.1741	0.9338	-0.1994	0.8184	-0.7557	0.2255	NA
mrj	FBgn0034091	tr|A8DYF7|A8DYF7_DROME	0.102	0.8968	0.4415	0.5205	0.6967	0.226	NA
sktl	FBgn0016984	tr|Q9W2R3|Q9W2R3_DROME	0.006416	0.918	-0.476	0.3792	-0.7187	0.2266	NA
futsch	FBgn0259108	sp|Q9W596|FUTSC_DROME	0.1051	0.9365	0.6123	0.3833	0.7249	0.2271	NA
CG2852	FBgn0034753	tr|Q9W227|Q9W227_DROME	-0.3256	0.9397	-0.3169	0.8502	-0.7785	0.2282	NA
ste24a	FBgn0034176	tr|Q7K172|Q7K172_DROME	-0.2418	0.9021	-0.0205	0.8779	-0.738	0.2293	NA
Nep2	FBgn0027570	sp|A0A0B4K692|NEP2_DROME	-0.3153	0.9071	1.759	4.549e-05	0.7529	0.2299	NA
aralar1	FBgn0028646	sp|Q9VA73|CMC_DROME	-0.3787	0.8898	-0.5866	0.6031	-0.773	0.231	Calcium Signaling & Transport
twr	FBgn0262801	tr|O97066|O97066_DROME	-0.4208	0.6683	-0.1818	0.7241	-0.6826	0.2315	NA
Arpc3A	FBgn0038369	tr|Q9VF28|Q9VF28_DROME	-0.2842	0.7705	-0.3486	0.4526	0.6828	0.2321	Mitochondrial Dynamics
koi	FBgn0265003	tr|A0A0B4KEE4|A0A0B4KEE4_DROME	0.1722	0.9327	0.6281	0.4638	0.7331	0.2331	NA
Nop56	FBgn0038964	tr|Q95WY3|Q95WY3_DROME	-0.09922	0.9482	0.4264	0.8209	0.7588	0.2337	NA
CG15019	FBgn0035541	tr|Q9VZC8|Q9VZC8_DROME	-0.5961	0.5101	-0.1552	0.8567	0.7104	0.2342	NA
CG2199	FBgn0035213	sp|Q8IRH5|Y2199_DROME	0.2145	0.9242	0.3805	0.809	0.744	0.2348	NA
mRpS23	FBgn0260407	tr|Q8IP62|Q8IP62_DROME	0.2089	0.9436	0.1635	0.9012	0.7651	0.2353	Translation
gro	FBgn0001139	sp|P16371|GROU_DROME	0.3747	0.6866	0.59	0.3435	0.6468	0.2359	NA
Mgstl	FBgn0025814	tr|Q8SY19|Q8SY19_DROME	-0.5096	0.7162	-0.7477	0.2426	-0.7395	0.2364	ROS Defense
Arl8	FBgn0037551	sp|Q9VHV5|ARL8_DROME	-0.1841	0.7794	0.1506	0.7528	-0.6821	0.2369	NA
l(2)05287	FBgn0284251	tr|Q9VIG1|Q9VIG1_DROME	0.3162	0.8531	0.208	0.7832	0.6737	0.2375	NA
Est-6	FBgn0000592	sp|P08171|EST6_DROME	-0.5086	0.6556	-0.9088	0.08531	-0.7175	0.238	NA
CG31800	FBgn0051800	tr|Q8INX1|Q8INX1_DROME	0.06555	0.8548	0.1182	0.7086	0.6543	0.2386	NA
ScpX	FBgn0015808	tr|Q9VJ43|Q9VJ43_DROME	0.3971	0.8958	-0.2476	0.892	-0.7623	0.2397	NA
CstF64	FBgn0027841	tr|Q9VE52|Q9VE52_DROME	0.2436	0.938	0.4216	0.828	0.7536	0.2402	NA
ND-MNLL	FBgn0029971	tr|Q9W3N7|Q9W3N7_DROME	1.12	0.07812	0.2162	0.6306	0.6682	0.2407	Oxidative Phosphorylation
CG32109	FBgn0052109	tr|Q9VU04|Q9VU04_DROME	-0.3625	0.7825	-0.2798	0.7895	-0.7075	0.2413	NA
galla-2	FBgn0036107	sp|Q9VTC4|GALL2_DROME	0.4845	0.8377	0.3441	0.8545	0.7517	0.2418	NA
CG5112	FBgn0039341	tr|Q9VBQ5|Q9VBQ5_DROME	-0.3839	0.9075	-0.595	0.5729	-0.7462	0.2424	NA
Dek	FBgn0026533	tr|Q8T0D3|Q8T0D3_DROME	0.3374	0.9225	0.4532	0.7716	0.7563	0.2429	NA
CG13506	FBgn0034723	tr|Q9W259|Q9W259_DROME	0.252	0.9293	0.7995	0.1625	0.7195	0.2434	NA
Jra	FBgn0001291	sp|P18289|JRA_DROME	0.3809	0.7082	-0.03243	0.831	0.6964	0.244	Transcription (nuclear)
NELF-B	FBgn0027553	sp|Q9Y113|NELFB_DROME	0.01538	0.8293	-0.01137	0.8031	-0.4316	0.2445	NA
rgn	FBgn0261258	tr|M9PFV8|M9PFV8_DROME	0.2682	0.8045	0.5573	0.345	0.6737	0.2456	NA
RpII15	FBgn0004855	sp|P36958|RPB9_DROME	0.134	0.9149	0.2078	0.7598	0.7077	0.2461	NA
CG7950	FBgn0260468	tr|Q9VAA6|Q9VAA6_DROME	0.2259	0.9282	0.4819	0.5768	0.7328	0.2467	Import & Sorting
Rpp25	FBgn0033092	tr|Q0E9N4|Q0E9N4_DROME	0.2803	0.7629	0.3719	0.5196	0.6523	0.2483	NA
CG6295	FBgn0039471	tr|Q9VB93|Q9VB93_DROME	-0.6916	0.3266	-1.841	0.009786	-0.6636	0.2488	NA
mfrn	FBgn0039561	sp|Q9VAY3|MFRN_DROME	-0.4259	0.7044	-1.022	0.04937	-0.6905	0.2494	Fe-S Cluster Biosynthesis
beag	FBgn0037660	tr|Q9VHH8|Q9VHH8_DROME	0.5243	0.5539	0.1812	0.7933	0.6655	0.2499	NA
mRpS28	FBgn0034361	tr|A1ZBA5|A1ZBA5_DROME	0.5744	0.5157	0.3556	0.6712	0.7043	0.2504	Translation
CG13124	FBgn0032156	tr|Q9VL73|Q9VL73_DROME	-0.2411	0.8489	-0.6088	0.3457	-0.6923	0.251	NA
trus	FBgn0038055	tr|Q9VG62|Q9VG62_DROME	0.00903	0.944	0.3391	0.7899	0.6656	0.2526	NA
ergic53	FBgn0035909	tr|Q9V3A8|Q9V3A8_DROME	-0.3734	0.9374	-0.5371	0.7287	-0.7717	0.2531	NA
YME1L	FBgn0034792	sp|F3YDF1|YMEL1_DROME	0.2431	0.9419	0.2936	0.8939	0.753	0.2537	Import & Sorting
fiz	FBgn0030594	tr|Q9VY04|Q9VY04_DROME	-0.8193	0.1874	-0.9892	0.03663	-0.7495	0.2542	NA
Mcad	FBgn0035811	sp|Q9VSA3|ACADM_DROME	0.05851	0.952	-0.3713	0.8436	-0.7746	0.2547	Fatty Acid Degradation & Beta-oxidation
PPO2	FBgn0033367	sp|Q9V521|PPO2_DROME	0.5632	0.6433	0.6394	0.3568	-0.7416	0.2558	NA
Cpr65Ax2	FBgn0086900	tr|Q9I7C6|Q9I7C6_DROME	0.01809	0.8629	-0.3267	0.6643	-0.5995	0.2574	NA
Kap-alpha1	FBgn0024889	tr|O76521|O76521_DROME	-0.3922	0.7133	-0.5984	0.3539	-0.6808	0.2579	NA
Ntf-2	FBgn0031145	tr|Q9VRD6|Q9VRD6_DROME	-0.2854	0.8644	-0.5745	0.4914	-0.7249	0.259	NA
Coq8	FBgn0052649	tr|Q9VYI6|Q9VYI6_DROME	0.5135	0.695	0.5891	0.4588	0.7281	0.2606	Oxidative Phosphorylation
hiro	FBgn0035154	tr|Q9W0N8|Q9W0N8_DROME	-0.06127	0.9253	-0.09745	0.8801	0.705	0.2611	NA
CG1461	FBgn0030558	tr|Q9VY42|Q9VY42_DROME	0.2818	0.8119	-0.02141	0.4599	0.6898	0.2622	NA
CG42374	FBgn0259720	sp|B7Z073|SOSSC_DROME	0.2989	0.7362	0.3921	0.6158	0.648	0.2627	NA
CG6912	FBgn0038290	tr|Q9VFD1|Q9VFD1_DROME	-0.7015	0.3419	-0.3785	0.4729	-0.6768	0.2632	NA
row	FBgn0033998	tr|A0A0B4KER0|A0A0B4KER0_DROME	0.3262	0.8523	0.4092	0.6889	0.7097	0.2637	NA
Cdep	FBgn0265082	tr|A8JQT5|A8JQT5_DROME	-0.08	0.9384	0.5189	0.555	0.6651	0.2643	NA
CG17292	FBgn0032029	tr|Q7K3Z8|Q7K3Z8_DROME	0.2823	0.7688	0.4106	0.4904	0.6494	0.2653	NA
Cbp53E	FBgn0004580	sp|P41044|CAB32_DROME	0.4869	0.5719	0.8172	0.1356	0.6716	0.2659	NA
l(2)k09022	FBgn0086451	sp|Q9VM75|HEAT1_DROME	-0.3	0.8967	0.1441	0.8883	0.6955	0.2664	NA
Kank	FBgn0027596	tr|A8DYE0|A8DYE0_DROME	0.3532	0.7072	0.2045	0.7526	0.6458	0.2669	NA
CG5382	FBgn0038950	sp|Q9VD26|ZFPL1_DROME	0.03569	0.9388	-0.0711	0.8691	0.6735	0.2674	NA
Idgf5	FBgn0064237	sp|Q8T0R7|IDGF5_DROME	-0.2017	0.7991	-0.4499	0.5227	-0.671	0.268	NA
rump	FBgn0267790	tr|Q9VHC7|Q9VHC7_DROME	0.2595	0.9369	0.526	0.6739	0.7378	0.2685	NA
CG7465	FBgn0035551	tr|Q9VZB4|Q9VZB4_DROME	-1.313	0.02994	0.4187	0.5073	-0.5726	0.269	NA
Gasp	FBgn0026077	tr|Q9VNL0|Q9VNL0_DROME	0.8023	0.2262	1.12	0.03421	0.7566	0.2695	NA
CIAPIN1	FBgn0001977	sp|Q9V3Y2|DRE2_DROME	0.4928	0.8123	0.6887	0.3678	0.7269	0.2706	NA
CG11236	FBgn0031860	tr|Q9VM80|Q9VM80_DROME	-0.1039	0.9137	-0.292	0.7588	0.6169	0.2711	NA
HemK1	FBgn0031817	tr|Q9VMD3|Q9VMD3_DROME	0.2431	0.834	0.3304	0.3882	0.6518	0.2716	Translation
mRpS10	FBgn0038307	sp|Q9VFB2|RT10_DROME	0.04368	0.9455	0.0447	0.8991	0.7115	0.2722	Translation
Cpr64Ad	FBgn0035513	tr|Q9VZF9|Q9VZF9_DROME	0.5005	0.8649	0.2448	0.7314	0.7445	0.2732	NA
CG12948	FBgn0037739	tr|Q9VH82|Q9VH82_DROME	-0.1877	0.801	-0.1584	0.7565	-0.2649	0.2737	NA
Gip	FBgn0011770	sp|P36951|HYI_DROME	-0.4016	0.8209	-0.4899	0.7432	-0.741	0.2743	NA
Dip-C	FBgn0000455	tr|Q9VG79|Q9VG79_DROME	-0.3185	0.876	-0.3785	0.7788	-0.7215	0.2753	Protein Stability & Degradation
CG13901	FBgn0035164	tr|Q9W0M5|Q9W0M5_DROME	0.2273	0.5483	-0.408	0.5841	-0.5686	0.2758	NA
CG14420	FBgn0029643	tr|Q9W4U7|Q9W4U7_DROME	-1.807	0.007097	2.025	0.01111	0.6077	0.2763	NA
Arl1	FBgn0000115	sp|P25160|ARL1_DROME	-0.3225	0.8514	-0.2088	0.8367	-0.6827	0.2769	NA
CG13018	FBgn0040751	tr|Q4V429|Q4V429_DROME	0.3041	0.7461	0.2839	0.6049	0.6451	0.2774	NA
Ns1	FBgn0038473	sp|Q8MT06|GNL3_DROME	-0.2551	0.9457	-0.1607	0.9057	0.7424	0.2779	NA
CG44194	FBgn0265083	tr|A0A0B4KFX0|A0A0B4KFX0_DROME	0.4473	0.5879	0.5805	0.3553	0.6486	0.2784	NA
Rlb1	FBgn0014022	tr|Q27411|Q27411_DROME	-0.3419	0.6391	-0.1162	0.7462	-0.4916	0.2789	NA
Tim10	FBgn0027360	sp|Q9W2D6|TIM10_DROME	0.0704	0.8729	0.3816	0.6561	0.6543	0.2794	Import & Sorting
Inos	FBgn0025885	sp|O97477|INO1_DROME	-0.8827	0.0897	-0.8016	0.1595	-0.6939	0.28	NA
Vps28	FBgn0021814	sp|Q9V359|VPS28_DROME	0.3677	0.7744	0.4028	0.531	0.6484	0.2805	NA
Rpb4	FBgn0263757	sp|Q9VEA5|RPB4_DROME	-0.01887	0.6478	0.4337	0.4036	-0.4859	0.281	NA
Nup358	FBgn0039302	sp|A0A0B4K7J2|RBP2_DROME	0.2057	0.9508	0.4899	0.8871	0.7733	0.282	NA
Lcp9	FBgn0025578	sp|P82384|LCP9_DROME	-2.832	5.096e-06	-4.219	1.053e-05	-0.2128	0.2825	NA
CG5787	FBgn0032454	tr|Q9VK59|Q9VK59_DROME	0.2257	0.9423	0.5011	0.8243	0.7421	0.283	NA
TwdlG	FBgn0037225	tr|Q9VMZ6|Q9VMZ6_DROME	0.215	0.7443	2.324	0.002777	0.5634	0.2836	NA
Cht10	FBgn0250907	sp|Q9W5U2|CHI10_DROME	-0.6892	0.2903	1.426	0.05067	0.2615	0.2846	NA
Mlf	FBgn0034051	sp|Q9NKV0|MLF_DROME	0.06284	0.904	0.09862	0.7198	0.6683	0.2851	NA
CG1648	FBgn0033446	tr|A1Z7Z4|A1Z7Z4_DROME	0.2086	0.9458	0.5268	0.7688	0.75	0.2856	NA
Rrp6	FBgn0038269	tr|Q9VFF3|Q9VFF3_DROME	0.1076	0.9365	0.4109	0.6453	0.6562	0.2866	NA
CG16713	FBgn0031560	tr|Q9VQT7|Q9VQT7_DROME	0.7914	0.2301	0.4012	0.5634	0.6714	0.2871	NA
Art4	FBgn0037770	sp|Q9VH48|CARM1_DROME	0.02085	0.9054	-0.06326	0.874	0.5886	0.2877	NA
CG6330	FBgn0039464	tr|Q9VBA0|Q9VBA0_DROME	-0.1536	0.883	-0.5207	0.5021	0.2588	0.2882	NA
CG8303	FBgn0034143	sp|A1ZAI3|FACR2_DROME	-0.1824	0.8945	0.7039	0.2735	0.4736	0.2887	NA
kermit	FBgn0010504	tr|Q7JX82|Q7JX82_DROME	0.3208	0.8401	0.4564	0.6316	0.673	0.2897	NA
spidey	FBgn0029975	tr|Q9W3N1|Q9W3N1_DROME	-0.6097	0.5247	-0.4806	0.6278	-0.6772	0.2912	NA
CG4666	FBgn0029838	sp|Q9W440|THEM6_DROME	0.3287	0.7998	1.075	0.03373	0.5483	0.2917	NA
Rab8	FBgn0262518	tr|O18338|O18338_DROME	0.2236	0.7616	0.1015	0.8001	-0.3152	0.2922	NA
PNPase	FBgn0039846	tr|Q9V9X7|Q9V9X7_DROME	0.1087	0.9288	0.2239	0.822	0.6428	0.2927	Translation
Gos28	FBgn0044871	sp|Q9VE50|GOSR1_DROME	0.2092	0.8502	0.02115	0.8603	0.6831	0.2932	NA
FRG1	FBgn0036964	sp|Q9VWA8|FRG1_DROME	0.3982	0.7517	0.3046	0.7726	0.5278	0.2942	NA
CG2233	FBgn0029990	tr|Q9W3L4|Q9W3L4_DROME	-0.008286	0.9057	-0.1596	0.8469	-0.7273	0.2947	NA
mRpS34	FBgn0285951	tr|Q9VV39|Q9VV39_DROME	0.203	0.941	0.3581	0.8312	0.7249	0.2952	Translation
CG34165	FBgn0085194	tr|Q6IHH7|Q6IHH7_DROME	0.296	0.6847	0.7212	0.2008	0.5994	0.2957	NA
CG14715	FBgn0037930	tr|Q9VGK3|Q9VGK3_DROME	1.057	0.07997	0.9014	0.08454	0.6547	0.2962	NA
Sra-1	FBgn0038320	sp|Q9VF87|CYFIP_DROME	-0.01285	0.9041	0.4333	0.3531	0.5695	0.2967	NA
Stt3B	FBgn0011336	tr|Q9XZ53|Q9XZ53_DROME	-0.396	0.8017	-0.5899	0.4649	-0.638	0.2972	NA
Sem1	FBgn0266666	sp|Q9VM46|SEM1_DROME	-0.1853	0.9322	-0.2797	0.7875	-0.6925	0.2977	NA
KCNQ	FBgn0033494	tr|A1Z856|A1Z856_DROME	0.08436	0.8918	0.07429	0.7693	0.6249	0.2982	NA
RpS29	FBgn0261599	sp|Q9VH69|RS29_DROME	0.1843	0.9141	-0.0737	0.866	0.6707	0.2987	NA
CG16820	FBgn0032495	tr|Q9VK11|Q9VK11_DROME	0.9327	0.1345	1.38	0.003073	0.659	0.2992	NA
CG11417	FBgn0024364	tr|O46307|O46307_DROME	0.04469	0.9454	0.5406	0.5626	0.6644	0.2997	NA
CG14696	FBgn0037853	tr|Q9VGU7|Q9VGU7_DROME	0.4059	0.7297	0.2181	0.8303	0.6086	0.3002	NA
pyd3	FBgn0037513	tr|Q9VI04|Q9VI04_DROME	-0.2299	0.9237	-0.5244	0.7184	-0.7558	0.3007	NA
CG5853	FBgn0032167	tr|Q9VL61|Q9VL61_DROME	-0.08933	0.9284	-0.2753	0.7868	-0.681	0.3012	NA
Cyp4p3	FBgn0033397	sp|Q9V559|CP4P3_DROME	-0.5082	0.5393	-0.502	0.4332	-0.6129	0.3017	NA
CG5084	FBgn0034288	tr|A1ZB17|A1ZB17_DROME	0.3408	0.9026	-0.149	0.875	0.7	0.3022	NA
CG4645	FBgn0030435	tr|Q9VYI1|Q9VYI1_DROME	-0.04995	0.8803	-0.1437	0.7816	-0.5982	0.3026	NA
jdp	FBgn0027654	sp|Q9TVP3|JDP_DROME	0.1608	0.936	0.5684	0.4909	0.6959	0.3031	NA
Tim23	FBgn0267976	tr|Q8MRW1|Q8MRW1_DROME	0.03219	0.9276	0.07542	0.8786	0.6513	0.3041	Import & Sorting
Ugt35A1	FBgn0026315	tr|Q9VGS9|Q9VGS9_DROME	-0.2377	0.9122	-0.249	0.8615	-0.6938	0.3046	NA
Elys	FBgn0031052	sp|Q9VWE6|ELYS_DROME	-0.02446	0.8001	-0.4981	0.3014	0.6124	0.3051	NA
Art1	FBgn0037834	tr|Q9VGW7|Q9VGW7_DROME	-0.5158	0.6527	-0.1341	0.8832	-0.6449	0.3056	NA
Mtr3	FBgn0036916	tr|Q9VW53|Q9VW53_DROME	-0.2342	0.81	0.251	0.8165	0.6418	0.3061	NA
DNaseII	FBgn0000477	tr|Q9VED8|Q9VED8_DROME	-0.1767	0.9388	-0.6361	0.4724	-0.7006	0.3066	NA
mRpS16	FBgn0033907	sp|Q9V6Y3|RT16_DROME	-0.03685	0.92	0.2588	0.7823	0.6386	0.3075	Translation
mbm	FBgn0086912	sp|Q9VPM5|MBM_DROME	-0.01395	0.9158	0.202	0.7765	0.578	0.308	NA
LSm3	FBgn0051184	tr|Q8IMX8|Q8IMX8_DROME	0.2759	0.8648	0.3678	0.6381	0.6564	0.309	NA
mRpL21	FBgn0036853	tr|Q9VVX4|Q9VVX4_DROME	0.2374	0.9192	0.1351	0.8833	0.6442	0.3095	Translation
CG12607	FBgn0035545	tr|Q8SXX8|Q8SXX8_DROME	0.2044	0.7746	0.9006	0.112	0.5495	0.3105	NA
Hsp68	FBgn0001230	sp|O97125|HSP68_DROME	0.4397	0.8124	0.2583	0.6987	-0.7247	0.3109	Apoptosis
CG3301	FBgn0038878	tr|Q9VDC0|Q9VDC0_DROME	-0.1994	0.9054	-0.4316	0.6595	-0.669	0.3119	NA
EndoA	FBgn0038659	sp|Q8T390|SH3G3_DROME	0.441	0.8487	0.528	0.6412	0.6873	0.3124	NA
CG14903	FBgn0038446	tr|Q9VET3|Q9VET3_DROME	0.3546	0.7866	1.019	0.05848	0.6378	0.3129	NA
SCOT	FBgn0035298	sp|Q9W058|SCOT_DROME	0.04016	0.9519	-0.6922	0.528	-0.7329	0.3134	Amino Acid Metabolism
CG30503	FBgn0050503	tr|Q7JX94|Q7JX94_DROME	-0.6061	0.3969	-0.2897	0.6352	-0.6235	0.3143	NA
CG13369	FBgn0025640	tr|O77425|O77425_DROME	-0.3047	0.881	-0.4033	0.781	-0.6755	0.3148	NA
CG10973	FBgn0036306	tr|Q95RI2|Q95RI2_DROME	0.3628	0.9233	0.3448	0.8626	0.7328	0.3153	NA
Ubc7	FBgn0267384	tr|Q9VXE8|Q9VXE8_DROME	-0.2575	0.9055	-0.2602	0.7891	-0.6436	0.3157	NA
Nelf-A	FBgn0038872	sp|Q86NP2|NELFA_DROME	0.4211	0.7314	0.4673	0.6365	0.6048	0.3167	NA
aru	FBgn0029095	tr|Q8IPW1|Q8IPW1_DROME	0.1298	0.9439	0.3923	0.8263	0.6894	0.3172	NA
UQCR-14	FBgn0030733	tr|Q9VXI6|Q9VXI6_DROME	0.5001	0.7662	0.2878	0.8174	0.6934	0.3177	Oxidative Phosphorylation
CG1646	FBgn0039600	sp|Q7KRW8|PRP39_DROME	0.2262	0.853	0.7547	0.1779	0.5195	0.3181	NA
HtrA2	FBgn0038233	sp|Q9VFJ3|HTRA2_DROME	0.5051	0.6598	0.784	0.1728	0.6693	0.3186	Apoptosis
fbl	FBgn0011205	tr|Q9NHN2|Q9NHN2_DROME	-0.307	0.887	-0.111	0.8753	-0.6864	0.3191	Metabolism of Vitamins & Co-Factors
Obp56d	FBgn0034470	sp|Q8SY61|OB56D_DROME	1.122	0.01757	0.2177	0.8726	0.6974	0.3205	NA
Arf79F	FBgn0010348	sp|P61209|ARF1_DROME	-0.2983	0.9141	-0.2836	0.8631	-0.7037	0.321	NA
CG11345	FBgn0035546	tr|Q9VZC0|Q9VZC0_DROME	0.07421	0.6854	1.515	0.01641	0.5423	0.3214	NA
Bet1	FBgn0260857	tr|Q9VVX6|Q9VVX6_DROME	0.4174	0.7548	0.2836	0.7408	0.6634	0.3219	NA
tws	FBgn0004889	sp|P36872|2ABA_DROME	0.02919	0.9165	0.046	0.8514	0.5635	0.3224	NA
Use1	FBgn0035965	sp|Q9VSU7|USE1_DROME	-0.4227	0.6782	-0.4567	0.5931	-0.6193	0.3229	NA
ND-B12	FBgn0034645	tr|Q9W2E8|Q9W2E8_DROME	0.06317	0.9448	-0.01412	0.8979	0.6686	0.3238	Oxidative Phosphorylation
Gapdh1	FBgn0001091	sp|P07486|G3P1_DROME	0.1485	0.9272	-0.4804	0.6461	-0.659	0.3243	Glycolysis
Nopp140	FBgn0037137	tr|M9PFZ1|M9PFZ1_DROME	0.1667	0.9411	0.4417	0.8077	0.6586	0.3252	NA
CG7800	FBgn0037552	tr|Q9VHV3|Q9VHV3_DROME	0.3233	0.7909	0.02622	0.879	-0.5411	0.3261	NA
frm	FBgn0035612	tr|B7Z0B9|B7Z0B9_DROME	-0.2774	0.6517	-0.3701	0.3605	-0.6138	0.3271	NA
Marc	FBgn0033451	tr|A1Z803|A1Z803_DROME	-0.05917	0.9475	-0.4796	0.7534	-0.705	0.3275	Nucleotide Metabolism
Hf	FBgn0014000	tr|Q9VIQ4|Q9VIQ4_DROME	-0.2977	0.6588	-0.3631	0.6468	-0.614	0.3285	NA
Uxt	FBgn0259982	tr|Q9VJP9|Q9VJP9_DROME	0.9501	0.1306	0.5206	0.3194	0.4963	0.3294	NA
thw	FBgn0037487	tr|Q9VI80|Q9VI80_DROME	-0.8488	0.1593	0.3216	0.8142	-0.6904	0.3299	NA
TyrRS-m	FBgn0035064	sp|Q9W107|SYYM_DROME	0.2376	0.9243	0.3266	0.7837	0.6711	0.3303	Translation
Amacr	FBgn0032881	tr|Q9VIK0|Q9VIK0_DROME	-0.356	0.5978	-0.7741	0.1646	-0.4691	0.3308	Bile Acid Synthesis
CG13063	FBgn0036601	tr|Q9VV25|Q9VV25_DROME	0.5456	0.4936	0.1241	0.8075	0.6075	0.3322	NA
Coq5	FBgn0030460	sp|Q9VYF8|COQ5_DROME	0.3754	0.7119	0.4009	0.5925	0.5493	0.3326	Ubiquinone Biosynthesis
AnxB10	FBgn0000084	sp|P22465|ANX10_DROME	0.2724	0.8884	-0.3367	0.8128	-0.6779	0.3335	NA
bark	FBgn0031571	sp|M9NDE3|BARK_DROME	0.1199	0.8694	0.548	0.3671	-0.5772	0.334	NA
mRpS18B	FBgn0032849	tr|Q9VIN9|Q9VIN9_DROME	0.2221	0.9328	0.3206	0.871	0.6831	0.3345	Translation
nrv2	FBgn0015777	sp|Q24048|ATPB2_DROME	0.38	0.8724	0.9035	0.08688	0.6681	0.3349	NA
Nup35	FBgn0030943	sp|Q9VWS2|NUP35_DROME	0.1907	0.8341	0.1951	0.7655	0.5322	0.3354	NA
CG8066	FBgn0038243	tr|Q9VFI3|Q9VFI3_DROME	0.7445	0.3089	0.693	0.321	0.6838	0.3358	NA
ome	FBgn0259175	tr|A2RVG6|A2RVG6_DROME	-0.1762	0.8883	-0.1597	0.8569	-0.6551	0.3363	NA
Dera	FBgn0033735	tr|Q7K209|Q7K209_DROME	-0.1688	0.9343	-0.4675	0.6835	-0.6599	0.3367	NA
Fdx2	FBgn0035529	sp|Q8SZA8|ADXH2_DROME	0.7284	0.3697	0.5168	0.651	0.6979	0.3372	Heme Biosynthesis
nahoda	FBgn0034797	tr|Q9W1X5|Q9W1X5_DROME	0.3524	0.9226	0.5818	0.6187	0.7045	0.3377	NA
Uck	FBgn0263398	sp|Q9VC99|UCK_DROME	0.4713	0.7849	0.2143	0.8754	0.6664	0.3381	NA
CG9799	FBgn0038146	tr|Q9VFV8|Q9VFV8_DROME	0.08832	0.9031	0.06249	0.8605	-0.1732	0.3386	NA
Syx1A	FBgn0013343	sp|Q24547|STX1A_DROME	0.4586	0.7291	0.723	0.2272	0.5585	0.3395	NA
Non1	FBgn0028473	sp|Q9V411|NOG1_DROME	-0.6109	0.5769	-0.4275	0.7067	0.665	0.3404	NA
CG5346	FBgn0038981	tr|Q9VCZ2|Q9VCZ2_DROME	-0.3917	0.6874	-0.3735	0.5814	-0.5667	0.3413	NA
Fkbp39	FBgn0013269	sp|P54397|FKB39_DROME	0.02879	0.951	0.2973	0.8943	0.7149	0.3417	NA
Bin1	FBgn0024491	sp|Q9VEX9|SAP18_DROME	0.4747	0.4742	0.4611	0.5165	0.3107	0.3422	NA
CG7627	FBgn0032026	tr|Q9VLN6|Q9VLN6_DROME	0.4439	0.7896	0.5287	0.4386	0.6344	0.3426	NA
CG4210	FBgn0038302	tr|Q8MRT7|Q8MRT7_DROME	0.3867	0.8015	0.4952	0.598	0.6498	0.3431	NA
CG9135	FBgn0031769	tr|Q9VMI5|Q9VMI5_DROME	-0.2846	0.757	0.5525	0.4434	-0.5859	0.3435	NA
Mf	FBgn0038294	tr|Q9VFC7|Q9VFC7_DROME	-0.1335	0.9514	-0.5437	0.7778	-0.7456	0.3444	NA
CSN6	FBgn0028837	sp|Q9VCY3|CSN6_DROME	0.2853	0.8443	0.3123	0.8148	0.6405	0.3449	NA
Rala	FBgn0015286	sp|P48555|RALA_DROME	0.3287	0.8014	0.5483	0.4735	0.6138	0.3453	NA
MP1	FBgn0027930	sp|A0A126GUP6|MP1_DROME	-0.2	0.8726	0.0005061	0.8614	-0.6412	0.3458	NA
CG12009	FBgn0035430	tr|Q9VZR6|Q9VZR6_DROME	-2.287	0.0005896	2.097	0.007409	0.3196	0.3462	NA
snRNP-U1-C	FBgn0261792	sp|Q9VE17|RU1C_DROME	0.135	0.8444	0.1528	0.8176	0.5544	0.3471	NA
Neurochondrin	FBgn0037447	sp|Q9VI25|NCDN_DROME	-0.4242	0.8237	-0.6009	0.4934	-0.704	0.3484	NA
M1BP	FBgn0037621	tr|Q9VHM3|Q9VHM3_DROME	0.3571	0.8815	0.5183	0.5758	0.6074	0.3489	NA
SmydA-1	FBgn0033917	tr|Q7K561|Q7K561_DROME	-0.3125	0.898	-0.8543	0.1139	-0.6632	0.3493	NA
Rbm13	FBgn0030067	tr|Q9W3B2|Q9W3B2_DROME	0.07778	0.9323	0.07397	0.892	0.5763	0.3502	NA
Ent2	FBgn0263916	tr|Q9VMB6|Q9VMB6_DROME	-0.3223	0.7591	-0.369	0.5715	-0.5806	0.3511	NA
Cyp4c3	FBgn0015032	sp|Q9VA27|CP4C3_DROME	0.5125	0.56	2.032	9.852e-05	0.5289	0.3515	NA
Alr	FBgn0031068	tr|C0PVB3|C0PVB3_DROME	0.144	0.8512	0.1969	0.7172	0.568	0.3519	Apoptosis
Jasper	FBgn0039743	tr|Q9VAA9|Q9VAA9_DROME	0.4784	0.7331	0.7192	0.2407	0.6308	0.3524	NA
Trx-2	FBgn0040070	sp|Q9V429|THIO2_DROME	0.2477	0.8357	0.0985	0.8986	0.6529	0.3528	NA
Jon65Ai	FBgn0035667	tr|Q9VRS9|Q9VRS9_DROME	0.6235	0.4264	-0.1439	0.821	-0.5956	0.3537	NA
CG17134	FBgn0032304	tr|Q9VKP6|Q9VKP6_DROME	-0.3255	0.6794	1.149	0.05327	0.4845	0.3541	NA
Coa7	FBgn0039965	sp|Q9W5N0|COA7_DROME	0.398	0.9254	0.4148	0.8347	0.6968	0.355	NA
CG32549	FBgn0052549	tr|Q9VWV5|Q9VWV5_DROME	0.2716	0.9318	0.7585	0.2501	0.6995	0.3567	NA
CG5131	FBgn0032644	tr|Q9VJD0|Q9VJD0_DROME	-0.02683	0.9393	0.2301	0.8325	0.6361	0.3572	Protein Stability & Degradation
CG12746	FBgn0037341	tr|Q8IGV3|Q8IGV3_DROME	-0.1202	0.844	0.1562	0.7177	-0.5761	0.3576	NA
SpdS	FBgn0037723	tr|Q9VHA1|Q9VHA1_DROME	-0.307	0.9284	-0.5103	0.6443	-0.7122	0.358	NA
CG31368	FBgn0051368	tr|Q7KSN8|Q7KSN8_DROME	-0.0316	0.8176	0.01785	0.8895	-0.5789	0.3593	NA
CG11034	FBgn0031741	tr|Q9VMM2|Q9VMM2_DROME	-0.3528	0.7231	-0.3084	0.6478	-0.4713	0.3598	NA
ATPCL	FBgn0020236	tr|Q7KN85|Q7KN85_DROME	-0.6643	0.8749	-0.8773	0.02936	-0.7665	0.3602	NA
LamC	FBgn0010397	sp|Q03427|LAMC_DROME	0.3958	0.9451	0.4906	0.6928	0.7514	0.3606	NA
ReepB	FBgn0033906	tr|A1Z9M2|A1Z9M2_DROME	-0.3029	0.8744	-0.4259	0.6766	-0.6472	0.3615	NA
Npc2g	FBgn0039800	tr|Q9VA42|Q9VA42_DROME	-0.6462	0.4373	-1.019	0.0218	-0.6771	0.3619	NA
Pabp2	FBgn0005648	sp|Q7KNF2|PABP2_DROME	0.2552	0.9043	0.4878	0.6845	0.6625	0.3623	NA
fon	FBgn0032773	tr|Q9VIX7|Q9VIX7_DROME	-0.01935	0.9507	-0.5123	0.6021	-0.7067	0.3627	NA
pain	FBgn0060296	sp|Q9W0Y6|PAIN_DROME	-0.02824	0.9362	0.05154	0.8535	0.5393	0.3632	NA
Lst	FBgn0034140	tr|A0A0B4K762|A0A0B4K762_DROME	0.03993	0.614	0.2792	0.7157	-0.5391	0.3636	NA
CG5721	FBgn0034315	sp|Q7K486|ARMC6_DROME	-0.1754	0.9352	-0.122	0.8464	-0.6139	0.364	NA
ZnT35C	FBgn0028516	tr|Q9V471|Q9V471_DROME	-0.8385	0.1745	-0.5504	0.362	-0.06734	0.3645	NA
Psn	FBgn0284421	sp|O02194|PSN_DROME	0.315	0.7963	0.5091	0.4803	0.5559	0.3649	NA
spt4	FBgn0028683	sp|Q9TVQ5|SPT4H_DROME	0.3251	0.7448	0.1923	0.7787	0.5845	0.3653	NA
EndoG	FBgn0033690	tr|Q7JXB9|Q7JXB9_DROME	0.1617	0.9471	0.2555	0.8957	0.6827	0.3657	Replication & Transcription
CG6724	FBgn0032298	sp|Q9VKQ3|WDR12_DROME	0.06093	0.9468	0.6369	0.5096	0.7002	0.3661	NA
CG16749	FBgn0037678	tr|Q9VHF7|Q9VHF7_DROME	-0.4176	0.8732	-0.754	0.2213	-0.6575	0.3683	NA
CG3862	FBgn0031286	tr|Q9VPU0|Q9VPU0_DROME	0.4176	0.6163	0.7662	0.1789	0.573	0.3691	NA
mRpL23	FBgn0035335	sp|Q9W021|RM23_DROME	0.1365	0.9421	0.04991	0.8972	0.652	0.3695	Translation
bocks	FBgn0037719	sp|Q709R6|BOCKS_DROME	0.5858	0.5015	0.7268	0.232	0.6288	0.3699	NA
CG3704	FBgn0040346	tr|Q9V3R3|Q9V3R3_DROME	0.1358	0.913	0.3079	0.7322	0.543	0.3708	NA
Acp1	FBgn0014454	sp|Q26416|CUA1_DROME	-1.097	0.1016	-1.338	0.03867	0.328	0.372	NA
CG3719	FBgn0024986	tr|O76877|O76877_DROME	-0.1922	0.9161	-0.438	0.5786	-0.5906	0.3725	ROS Defense
Nup93-1	FBgn0027537	sp|Q9XZ06|NU931_DROME	0.04387	0.9446	0.3116	0.8282	0.5907	0.3737	NA
x16	FBgn0028554	tr|Q9V3V0|Q9V3V0_DROME	0.4293	0.5376	0.03694	0.6697	0.5333	0.3741	NA
Cad74A	FBgn0036715	tr|Q9VVG0|Q9VVG0_DROME	0.005971	0.9104	0.3099	0.6719	0.517	0.3745	NA
Hn	FBgn0001208	sp|P17276|PH4H_DROME	-0.4796	0.8783	-0.3525	0.8556	-0.6567	0.375	NA
CG8064	FBgn0038597	tr|Q9VE98|Q9VE98_DROME	-0.1163	0.9184	0.4582	0.5124	0.4603	0.3754	NA
Nup107	FBgn0027868	sp|Q9V466|NU107_DROME	-0.04563	0.9393	0.4149	0.7141	0.5824	0.3758	NA
qkr58E-3	FBgn0022984	tr|O44434|O44434_DROME	0.2519	0.7855	0.3044	0.6242	0.6084	0.3766	NA
comt	FBgn0000346	sp|P46461|NSF1_DROME	0.4982	0.4636	1.159	0.05522	0.3468	0.3774	NA
rudhira	FBgn0266019	sp|Q8SY41|BCAS3_DROME	0.1327	0.8962	-0.07914	0.7674	-0.4573	0.3779	NA
CG6762	FBgn0030876	sp|Q9VX10|SRX_DROME	0.2307	0.5818	-0.3232	0.6629	-0.5068	0.3791	NA
CG14818	FBgn0026088	sp|O97420|U184_DROME	-0.1899	0.8587	-0.3923	0.6207	-0.588	0.3795	NA
CG30109	FBgn0050109	tr|Q6NLJ9|Q6NLJ9_DROME	-0.1327	0.8574	0.06197	0.7882	0.4846	0.3799	Apoptosis
mbt	FBgn0025743	sp|Q9VXE5|PAKM_DROME	0.1092	0.8483	0.339	0.6783	0.5556	0.3803	NA
Spt-I	FBgn0086532	tr|Q6NR46|Q6NR46_DROME	-0.469	0.5933	-0.1395	0.8137	-0.5047	0.3807	NA
Arpc4	FBgn0284255	tr|Q9VMH2|Q9VMH2_DROME	0.2874	0.8992	0.4439	0.6882	0.635	0.3815	NA
wrd	FBgn0042693	tr|Q8IN89|Q8IN89_DROME	-0.03404	0.9261	-0.1072	0.8129	0.5285	0.3819	Glycolysis
bol	FBgn0011206	sp|Q24207|BOULE_DROME	0.3629	0.7543	0.2539	0.8068	0.5539	0.3824	NA
Nup58	FBgn0038722	sp|Q9VDV3|NUP58_DROME	0.2056	0.9193	0.2434	0.8491	0.6319	0.3828	NA
CG14565	FBgn0037129	tr|Q9VNY5|Q9VNY5_DROME	0.3059	0.6284	0.5627	0.3854	0.5363	0.3832	NA
mRpL44	FBgn0037330	tr|Q9VNC1|Q9VNC1_DROME	0.1256	0.9478	0.1346	0.8964	0.7015	0.3844	Translation
Ssu72	FBgn0031054	tr|Q9VWE4|Q9VWE4_DROME	-0.5546	0.5507	-0.2941	0.7887	-0.5764	0.3848	NA
CG8336	FBgn0036020	tr|Q9VT21|Q9VT21_DROME	0.3268	0.8311	0.684	0.2575	0.5682	0.3856	NA
CG2875	FBgn0029672	tr|Q9W4R1|Q9W4R1_DROME	0.1495	0.7887	-0.08299	0.864	0.09588	0.386	NA
Srrm1	FBgn0036340	tr|Q9VU43|Q9VU43_DROME	0.4028	0.7139	0.5425	0.4392	0.5499	0.3868	NA
CG11257	FBgn0034442	tr|A1ZBK6|A1ZBK6_DROME	-0.4712	0.569	-0.2323	0.6938	-0.4958	0.3872	NA
U2af38	FBgn0017457	sp|Q94535|U2AF1_DROME	0.1541	0.9113	0.2307	0.8511	0.5884	0.3876	NA
CG9231	FBgn0036887	sp|Q9VW12|U389_DROME	0.4982	0.6488	0.2285	0.8546	0.6172	0.3884	Apoptosis
Gad1	FBgn0004516	sp|P20228|DCE_DROME	0.2744	0.8453	0.7664	0.1819	0.2969	0.3888	NA
casp	FBgn0034068	tr|Q7JUP3|Q7JUP3_DROME	0.3565	0.8821	0.4268	0.8047	0.6383	0.3892	NA
Nup214	FBgn0010660	sp|Q9W1X4|NU214_DROME	0.1505	0.9109	0.5617	0.4751	0.5895	0.3896	NA
CG4622	FBgn0035021	sp|Q2PE14|ZCHC8_DROME	0.6436	0.3404	0.6737	0.262	0.4031	0.39	NA
CG3355	FBgn0031619	tr|Q9VR15|Q9VR15_DROME	-0.1662	0.8283	0.001144	0.7669	-0.1065	0.3904	NA
Gabat	FBgn0036927	tr|Q9VW68|Q9VW68_DROME	0.1799	0.9261	-0.1098	0.8648	-0.7211	0.3908	Amino Acid Metabolism
CG1246	FBgn0035360	tr|Q9VZZ0|Q9VZZ0_DROME	-0.2325	0.9168	0.424	0.7334	0.5992	0.3916	NA
l(2)efl	FBgn0011296	sp|P82147|L2EFL_DROME	1.548	0.0001824	0.84	0.1205	0.6749	0.392	NA
Drice	FBgn0019972	sp|O01382|DRICE_DROME	-0.0718	0.8968	-0.1322	0.8331	-0.5668	0.3924	NA
CG8435	FBgn0034084	tr|Q7JVH0|Q7JVH0_DROME	0.1308	0.8859	0.1644	0.6179	0.5365	0.3928	NA
CG17027	FBgn0036553	tr|Q9VUW4|Q9VUW4_DROME	-0.05442	0.9195	-0.2726	0.7319	-0.5657	0.3932	NA
NimB5	FBgn0028936	tr|Q9VJU6|Q9VJU6_DROME	0.2012	0.7048	-0.4485	0.5059	-0.5494	0.3936	NA
GLS	FBgn0261625	tr|Q1RL13|Q1RL13_DROME	0.1063	0.9438	0.4148	0.785	0.6763	0.394	Amino Acid Metabolism
how	FBgn0264491	sp|O01367|HOW_DROME	0.1349	0.9491	0.2237	0.8992	0.6899	0.3943	NA
alc	FBgn0260972	tr|A1Z7Q8|A1Z7Q8_DROME	0.1955	0.7598	0.004905	0.743	-0.444	0.3947	NA
CG12926	FBgn0033437	tr|A1Z7X8|A1Z7X8_DROME	0.1502	0.9391	0.07737	0.8982	0.6163	0.3951	NA
lap	FBgn0086372	sp|Q9VI75|PICAL_DROME	0.1183	0.9338	0.3049	0.7904	-0.525	0.3959	NA
und	FBgn0283478	tr|Q9VL89|Q9VL89_DROME	0.1258	0.9496	0.1827	0.8969	0.702	0.3963	NA
Cdc5	FBgn0265574	tr|Q9W0R0|Q9W0R0_DROME	0.2158	0.9378	0.3903	0.8268	0.6319	0.3967	NA
Acbp3	FBgn0250836	tr|Q9VS22|Q9VS22_DROME	0.3488	0.8315	0.1325	0.8694	0.6099	0.3971	NA
CG9449	FBgn0036875	tr|B7Z080|B7Z080_DROME	0.2332	0.8297	-0.1088	0.8638	-0.6417	0.3975	Metabolism of Lipids & Lipoproteins
numb	FBgn0002973	sp|P16554|NUMB_DROME	-0.2896	0.76	0.1093	0.7631	0.4542	0.3979	NA
frac	FBgn0035798	tr|Q9VS89|Q9VS89_DROME	0.1783	0.9488	0.2247	0.8996	0.7197	0.3986	NA
Zasp66	FBgn0035917	tr|Q8IQB4|Q8IQB4_DROME	-0.2881	0.9251	-0.3225	0.8422	-0.6527	0.399	NA
Pih1D1	FBgn0032455	tr|Q9VK58|Q9VK58_DROME	-0.1343	0.8162	-0.417	0.4521	0.3803	0.3994	NA
CG32857	FBgn0052857	sp|Q8SY96|NFU1_DROME	0.1924	0.9261	0.7246	0.2281	0.5365	0.3998	Fe-S Cluster Biosynthesis
Fim	FBgn0024238	tr|Q8IQZ7|Q8IQZ7_DROME	0.3058	0.943	0.5211	0.7299	0.7067	0.4002	NA
CG5569	FBgn0034919	tr|Q9W1H9|Q9W1H9_DROME	0.05777	0.9367	0.1069	0.8558	0.5498	0.4006	Oxidative Phosphorylation
CG6550	FBgn0034214	sp|Q7K4W1|CDKAL_DROME	0.04913	0.9092	0.2611	0.7563	0.3136	0.4013	NA
strat	FBgn0032020	sp|Q9VLP3|MSS4_DROME	0.2417	0.8396	0.3836	0.6107	0.5559	0.4017	NA
Setd3	FBgn0052732	sp|Q9W3U1|SETD3_DROME	-0.314	0.8672	-0.1546	0.8582	-0.6003	0.4021	NA
Lcp65Ae	FBgn0020640	tr|P91942|P91942_DROME	0.5874	0.4313	-1.045	0.06112	-0.5164	0.4025	NA
CG7766	FBgn0030087	sp|Q9W391|KPBA_DROME	-0.1475	0.9203	-0.6993	0.2388	-0.5924	0.4029	NA
SerRS-m	FBgn0021750	tr|Q9VF85|Q9VF85_DROME	0.1838	0.8588	0.4109	0.5974	0.371	0.4032	Translation
tapas	FBgn0027529	tr|Q0E910|Q0E910_DROME	-0.4031	0.6463	-0.1627	0.7367	-0.3501	0.404	NA
RpIIIC160	FBgn0030687	tr|A8JUY3|A8JUY3_DROME	-0.5966	0.3753	-0.19	0.6481	-0.4404	0.4044	NA
CG8149	FBgn0037700	tr|Q9VHC8|Q9VHC8_DROME	0.1992	0.9392	0.4555	0.7703	0.6434	0.4048	NA
Dap160	FBgn0023388	tr|M9ND00|M9ND00_DROME	0.5317	0.8406	0.6592	0.4398	0.6796	0.4052	NA
CG1468	FBgn0030157	tr|Q9W310|Q9W310_DROME	-0.3907	0.6483	-0.4452	0.5499	-0.543	0.4055	NA
Liprin-alpha	FBgn0046704	tr|M9PCD4|M9PCD4_DROME	0.3298	0.8227	0.3665	0.6843	0.584	0.4059	NA
Rm62	FBgn0003261	sp|P19109|DDX17_DROME	-0.0829	0.9519	0.1203	0.8961	0.7354	0.4063	Translation
Sclp	FBgn0030357	tr|H0RNK3|H0RNK3_DROME	-0.3606	0.7116	-0.2812	0.6728	0.5342	0.4067	NA
CG9427	FBgn0037721	tr|Q9VHA5|Q9VHA5_DROME	-0.4746	0.557	0.4085	0.5912	-0.4714	0.4071	NA
TpnC47D	FBgn0010423	sp|P47948|TNNC2_DROME	-0.1775	0.9436	-0.3535	0.8676	-0.6578	0.4074	NA
CG1785	FBgn0030061	sp|Q9W3C2|NOP53_DROME	-0.0425	0.9478	0.1683	0.9006	0.6024	0.4078	NA
TfIIEalpha	FBgn0015828	tr|O96880|O96880_DROME	0.08824	0.8605	0.2409	0.735	0.4904	0.4082	NA
mRpL32	FBgn0039835	sp|Q9V9Z1|RM32_DROME	0.227	0.874	0.2008	0.7981	0.5405	0.4086	Translation
ref(2)P	FBgn0003231	sp|P14199|REF2P_DROME	-0.1342	0.9026	-0.7886	0.1677	-0.5802	0.4089	NA
Dis3	FBgn0039183	tr|Q9VC93|Q9VC93_DROME	0.1927	0.9385	0.6873	0.4108	0.6245	0.4093	NA
HDAC4	FBgn0041210	tr|M9PHQ2|M9PHQ2_DROME	0.1902	0.8411	0.3371	0.6402	0.4972	0.4097	NA
Inx3	FBgn0265274	sp|Q9VAS7|INX3_DROME	-0.202	0.9066	0.4809	0.5865	0.5716	0.4104	NA
Pdcd4	FBgn0030520	tr|Q9VY91|Q9VY91_DROME	0.1204	0.8932	0.2	0.7729	-0.5554	0.4108	NA
Gpat4	FBgn0034971	tr|A0A0B4LGJ9|A0A0B4LGJ9_DROME	-0.3792	0.9186	-0.6272	0.4798	-0.6709	0.4112	NA
EMC10	FBgn0052441	tr|Q8IPT0|Q8IPT0_DROME	0.08703	0.9308	0.1496	0.8788	0.6029	0.4119	NA
CG11562	FBgn0031247	tr|Q9VPN3|Q9VPN3_DROME	0.7226	0.2815	0.357	0.5151	0.4448	0.4123	Oxidative Phosphorylation
GCS2alpha	FBgn0027588	tr|Q7KMM4|Q7KMM4_DROME	-0.2063	0.9201	-0.2815	0.8522	-0.7015	0.4127	NA
RpLP0-like	FBgn0033485	tr|Q7K1Q7|Q7K1Q7_DROME	-0.1897	0.8943	0.04128	0.8548	0.5707	0.4134	NA
Ance	FBgn0012037	sp|Q10714|ACE_DROME	-0.8995	0.08368	-0.1487	0.864	-0.6616	0.4138	NA
CG3402	FBgn0035148	tr|Q9W0P4|Q9W0P4_DROME	0.2228	0.8134	0.8002	0.1482	0.4341	0.4142	NA
CG6610	FBgn0035675	tr|Q9VRT7|Q9VRT7_DROME	0.381	0.6412	0.08531	0.831	0.5403	0.4149	NA
CG9171	FBgn0031738	tr|Q7JRE1|Q7JRE1_DROME	0.08088	0.8522	0.3227	0.5419	0.4773	0.4153	NA
CG7299	FBgn0032282	tr|Q9VKS1|Q9VKS1_DROME	-0.1235	0.8922	-0.7329	0.2085	0.4448	0.4157	NA
tacc	FBgn0026620	tr|A0A0B4JD97|A0A0B4JD97_DROME	-0.03148	0.9208	-0.3189	0.7006	0.4087	0.416	NA
Dph5	FBgn0024558	tr|Q8IN02|Q8IN02_DROME	-0.08673	0.9331	0.1207	0.8554	0.5819	0.4164	NA
Muc96D	FBgn0051439	tr|Q8IMS9|Q8IMS9_DROME	-0.4933	0.6035	0.09632	0.7445	0.5102	0.4171	NA
CG15891	FBgn0029860	tr|Q9W411|Q9W411_DROME	0.2647	0.8148	0.356	0.5941	0.4867	0.4175	NA
Acbp4	FBgn0035742	tr|Q9VS20|Q9VS20_DROME	0.8013	0.2281	0.1876	0.8759	0.6184	0.4179	NA
CG44243	FBgn0265178	tr|Q8SX78|Q8SX78_DROME	0.3069	0.7586	-0.1508	0.8496	-0.5403	0.4183	Lipoic Acid Metabolism
mRpL27	FBgn0053002	tr|Q86BM8|Q86BM8_DROME	0.2852	0.8901	0.1217	0.8953	0.6298	0.4186	Translation
CG7611	FBgn0037094	sp|Q7K0L4|WDR26_DROME	0.2669	0.5959	0.1721	0.6932	-0.4163	0.419	NA
CG10911	FBgn0034295	tr|Q7JW48|Q7JW48_DROME	0.05831	0.889	0.852	0.1305	0.422	0.4194	NA
Rnp4F	FBgn0014024	sp|Q9W4D2|RNP4F_DROME	0.1348	0.9335	0.2128	0.7851	0.5576	0.4197	NA
Rpb5	FBgn0033571	tr|Q7JZF5|Q7JZF5_DROME	-0.115	0.7792	0.2632	0.7261	-0.1602	0.4201	NA
CG32104	FBgn0052104	tr|Q9VTX1|Q9VTX1_DROME	0.3375	0.7326	0.1066	0.8029	0.5222	0.4205	NA
loqs	FBgn0032515	tr|Q9VJY9|Q9VJY9_DROME	0.1278	0.8609	0.241	0.7524	0.4814	0.4216	NA
CG3500	FBgn0034849	tr|Q9W1R8|Q9W1R8_DROME	0.01001	0.9042	-0.07851	0.8065	0.4991	0.4223	NA
Reps	FBgn0032341	tr|Q8MQS4|Q8MQS4_DROME	0.1056	0.8801	0.08487	0.8439	0.4557	0.423	NA
Edc3	FBgn0036735	sp|Q9VVI2|EDC3_DROME	0.3658	0.854	0.1838	0.8503	0.5345	0.4237	NA
CG8192	FBgn0034030	tr|A1ZA23|A1ZA23_DROME	0.8554	0.1659	0.6418	0.3442	0.5628	0.4241	NA
CG13043	FBgn0036600	tr|Q9VV24|Q9VV24_DROME	0.2752	0.7414	-0.3306	0.6264	0.5134	0.4245	NA
CG15597	FBgn0037420	tr|Q9VNN3|Q9VNN3_DROME	1.833	0.001223	-1.634	0.008299	0.5342	0.4252	NA
Mys45A	FBgn0033379	sp|Q7KKH3|SDA1_DROME	-0.2634	0.6193	-0.2425	0.7202	0.05477	0.4263	NA
CG42724	FBgn0261641	tr|A0A0B4KFB8|A0A0B4KFB8_DROME	0.3836	0.9022	0.4649	0.8239	0.6539	0.4266	NA
fus	FBgn0023441	sp|Q9BJZ5|FUSIL_DROME	-0.0962	0.9239	0.3855	0.6677	0.5527	0.427	NA
mRpL39	FBgn0036462	sp|Q9VUJ0|RM39_DROME	0.2767	0.9239	0.1983	0.888	0.5812	0.4277	Translation
RpL6	FBgn0039857	tr|Q9V9W3|Q9V9W3_DROME	-0.03513	0.9508	-0.2878	0.8931	0.7017	0.4281	NA
Larp7	FBgn0260771	tr|Q9W362|Q9W362_DROME	-0.08915	0.9243	-0.02249	0.8809	-0.4321	0.4284	NA
ringer	FBgn0266417	sp|Q9VV43|TPPP_DROME	0.5093	0.8757	0.5898	0.539	0.6725	0.4288	NA
l(2)gd1	FBgn0261983	sp|Q9VKJ9|C2D1_DROME	0.5224	0.6198	0.5197	0.5803	0.5854	0.4292	NA
l(3)02640	FBgn0010786	tr|Q9W0G4|Q9W0G4_DROME	-0.1124	0.9495	0.195	0.8986	0.6534	0.4295	NA
CG3999	FBgn0037801	tr|Q9VH09|Q9VH09_DROME	-0.1888	0.9482	-0.633	0.5335	-0.6631	0.4302	Amino Acid Metabolism
CG32521	FBgn0052521	tr|Q9VRF7|Q9VRF7_DROME	-0.04313	0.8789	-0.3113	0.6695	-0.4851	0.4309	NA
Fpgs	FBgn0030407	tr|Q9VYL1|Q9VYL1_DROME	0.03354	0.9101	0.2793	0.6827	0.442	0.4313	Folate & Pterin Metabolism
Ttd14	FBgn0284257	sp|Q7K556|TTD14_DROME	-0.1637	0.9361	0.0134	0.8941	0.5047	0.432	NA
CG4858	FBgn0037011	sp|Q9VPD2|NUBP2_DROME	0.2536	0.8408	0.3502	0.6445	0.5321	0.4324	Fe-S Cluster Biosynthesis
Cyp28a5	FBgn0028940	sp|Q9V419|C28A5_DROME	0.08863	0.9463	-1.515	0.0002996	-0.6474	0.4327	NA
CG14544	FBgn0039407	tr|Q9VBH7|Q9VBH7_DROME	0.01111	0.9355	0.473	0.6404	0.5891	0.4331	NA
Ccm3	FBgn0038331	tr|Q9VF70|Q9VF70_DROME	0.001855	0.9276	0.2219	0.8024	0.5203	0.4334	NA
CG10960	FBgn0036316	tr|Q9VU17|Q9VU17_DROME	-0.07408	0.9263	-0.3142	0.758	-0.5726	0.4338	NA
CG7879	FBgn0035235	tr|Q9W0D6|Q9W0D6_DROME	0.2464	0.8186	0.3839	0.6167	0.5043	0.4341	NA
Rcd1	FBgn0033897	tr|A0A0B4KF25|A0A0B4KF25_DROME	0.2053	0.8899	0.2055	0.7901	0.4726	0.4345	NA
Nplp2	FBgn0287423	sp|Q9VU58|NPLP2_DROME	0.5925	0.6522	0.3475	0.8559	0.6463	0.4352	NA
l(2)34Fc	FBgn0261534	sp|Q9V3Y3|DFP_DROME	-0.00906	0.9449	-0.3709	0.8241	-0.6438	0.4355	NA
ldbr	FBgn0035838	sp|Q9VSD7|DBR1_DROME	0.0154	0.9095	0.1468	0.5772	-0.4469	0.4362	NA
kra	FBgn0250753	sp|Q9VNE2|PKRA_DROME	-0.6798	0.4202	-0.2985	0.8562	-0.6103	0.4366	NA
CG17029	FBgn0036551	tr|Q9VUW2|Q9VUW2_DROME	-0.3421	0.8962	-0.626	0.4787	-0.6255	0.4369	NA
Syx13	FBgn0036341	tr|Q9VU45|Q9VU45_DROME	-0.4447	0.469	-0.01259	0.6794	0.2777	0.4376	NA
Prosbeta1	FBgn0010590	tr|A0AQH0|A0AQH0_DROME	-0.05746	0.9219	-0.07137	0.871	-0.5625	0.4383	NA
Sgs5bis	FBgn0038523	tr|Q9VEI6|Q9VEI6_DROME	-0.6861	0.3186	-0.7171	0.1707	-0.3968	0.4387	NA
CG6841	FBgn0036828	tr|Q9VVU6|Q9VVU6_DROME	0.3284	0.8224	0.4248	0.6244	0.5631	0.439	NA
CG9667	FBgn0037550	tr|Q9VHV6|Q9VHV6_DROME	0.0329	0.9436	0.132	0.8995	0.6542	0.4394	NA
2021-09-02	FBgn0014029	sp|P54359|SEPT2_DROME	0.2417	0.8078	0.578	0.3785	0.5033	0.4397	NA
Prp31	FBgn0036487	tr|Q9VUM1|Q9VUM1_DROME	0.3098	0.7686	0.3855	0.5722	0.4582	0.4401	NA
Df31	FBgn0022893	tr|O16043|O16043_DROME	-0.4747	0.891	-0.4141	0.6957	-0.6657	0.4404	NA
Ude	FBgn0039226	tr|Q7KS11|Q7KS11_DROME	0.608	0.6858	-0.02271	0.8942	0.6004	0.4408	NA
up	FBgn0004169	sp|P19351|TNNT_DROME	-0.203	0.9504	-0.5805	0.7453	-0.7167	0.4411	NA
Vps20	FBgn0034744	tr|Q9W236|Q9W236_DROME	0.325	0.7736	0.07113	0.8335	0.5258	0.4415	NA
CG2224	FBgn0039773	tr|Q9VA71|Q9VA71_DROME	0.3782	0.6818	0.3946	0.6071	0.4286	0.4418	NA
CG10038	FBgn0038013	sp|Q95RN0|F172A_DROME	0.4074	0.63	0.2194	0.7811	0.5373	0.4421	NA
Elp2	FBgn0033540	sp|Q7K4B3|ELP2_DROME	0.08534	0.926	0.3164	0.767	0.5059	0.4425	NA
Mtr4	FBgn0001986	tr|Q9Y134|Q9Y134_DROME	0.03245	0.9434	0.2057	0.8844	0.4969	0.4428	NA
Oda	FBgn0014184	sp|P54361|OAZ_DROME	0.09072	0.8535	0.1028	0.7848	0.4706	0.4432	NA
CG2930	FBgn0028491	tr|X2JCG8|X2JCG8_DROME	-0.8695	0.1507	-0.6301	0.3813	-0.4562	0.4435	NA
Apf	FBgn0051713	tr|Q4V6M1|Q4V6M1_DROME	-0.1518	0.8992	0.01711	0.8887	-0.5896	0.4439	ROS Defense
mRpS11	FBgn0038474	tr|Q9VEN6|Q9VEN6_DROME	0.1922	0.9217	0.06378	0.9026	0.5945	0.4442	Translation
whd	FBgn0261862	tr|Q9V3K9|Q9V3K9_DROME	0.1585	0.8194	0.1047	0.7211	-0.3443	0.4449	Fatty Acid Degradation & Beta-oxidation
CG6763	FBgn0039069	tr|Q9VCN5|Q9VCN5_DROME	-0.5921	0.4289	2.629	0.001153	-0.2767	0.4452	NA
Pex19	FBgn0032407	tr|Q8IP97|Q8IP97_DROME	0.1949	0.9419	0.06101	0.9034	0.5617	0.4456	NA
CG8042	FBgn0027554	tr|Q9Y114|Q9Y114_DROME	0.3275	0.868	0.3588	0.7822	0.5804	0.4459	NA
CG7900	FBgn0037548	tr|Q9VHV9|Q9VHV9_DROME	-0.321	0.8959	-0.1792	0.8649	-0.6311	0.4466	NA
CG42807	FBgn0261989	tr|Q7JWE2|Q7JWE2_DROME	-0.1442	0.7086	-0.1165	0.7326	0.3875	0.4469	NA
ND-AGGG	FBgn0058002	tr|Q7PL91|Q7PL91_DROME	-0.02824	0.9382	0.06792	0.8842	-0.5501	0.4472	Oxidative Phosphorylation
Nph	FBgn0039735	tr|Q9VAC4|Q9VAC4_DROME	0.02832	0.9469	0.1657	0.8972	0.6234	0.4476	NA
CG9981	FBgn0030746	tr|Q9VXG7|Q9VXG7_DROME	-0.3246	0.5523	-0.4408	0.4374	0.2625	0.4479	NA
P5cr	FBgn0015781	tr|Q9V3F8|Q9V3F8_DROME	-0.2217	0.8426	0.01811	0.8315	-0.3898	0.4482	Amino Acid Metabolism
Kaz-m1	FBgn0002578	sp|O97176|ESM1_DROME	0.1648	0.8525	0.1146	0.6661	0.4754	0.4486	NA
CG16812	FBgn0032488	tr|Q9VK18|Q9VK18_DROME	0.1367	0.9178	0.3826	0.6606	0.5371	0.4493	NA
Abi	FBgn0020510	tr|A0A0B4K774|A0A0B4K774_DROME	0.4883	0.6327	0.4937	0.4605	0.4927	0.4496	NA
Lsm12a	FBgn0030364	sp|Q9VYR0|LSM12_DROME	0.07545	0.939	-0.01077	0.893	-0.5225	0.4503	NA
AIMP3	FBgn0050185	tr|Q8MKK1|Q8MKK1_DROME	-0.03179	0.9117	0.1809	0.7855	0.4817	0.4506	NA
cact	FBgn0000250	sp|Q03017|CACT_DROME	-0.09577	0.8788	0.2031	0.8524	0.565	0.4513	NA
LManV	FBgn0032068	tr|Q9VLI0|Q9VLI0_DROME	1.226	0.05541	-0.4893	0.7098	-0.5934	0.4519	NA
TM9SF2	FBgn0032880	tr|Q9VIK1|Q9VIK1_DROME	0.1508	0.8863	0.4214	0.5045	0.5063	0.4522	NA
RpL37a	FBgn0030616	sp|Q9VXX8|RL371_DROME	0.2328	0.8628	-0.2131	0.7928	0.5157	0.4532	NA
Sec61beta	FBgn0010638	tr|Q7JZN0|Q7JZN0_DROME	-0.3355	0.9018	-0.5997	0.4159	-0.5511	0.4539	NA
CG7017	FBgn0036951	tr|Q9VW93|Q9VW93_DROME	0.2917	0.8098	0.5634	0.3996	0.5089	0.4542	NA
CG2614	FBgn0032873	sp|Q9VIK9|EFNMT_DROME	0.1274	0.943	0.2468	0.8873	0.609	0.4546	NA
RpL8	FBgn0261602	sp|Q9V3G1|RL8_DROME	0.1153	0.9415	-0.1076	0.8699	0.6628	0.4549	NA
CG11722	FBgn0037777	sp|Q9VH39|NDUF4_DROME	0.2387	0.9382	0.2766	0.876	0.6407	0.4552	Oxidative Phosphorylation
Agpat3	FBgn0036623	tr|D5AEK7|D5AEK7_DROME	-0.2411	0.9305	-0.5153	0.6743	-0.5889	0.4555	NA
Idi	FBgn0038876	tr|Q9VDC2|Q9VDC2_DROME	0.09382	0.8806	-0.02771	0.8484	0.4772	0.4559	NA
mRpS35	FBgn0035374	tr|Q9VZX6|Q9VZX6_DROME	0.1744	0.9439	0.1769	0.8961	0.6509	0.4562	Translation
CG32196	FBgn0052196	tr|Q8IQT0|Q8IQT0_DROME	0.3091	0.6256	0.3208	0.5824	0.4954	0.4569	NA
GlcAT-I	FBgn0066114	sp|O97422|B3GI_DROME	0.1002	0.8765	-0.09084	0.7074	-0.2782	0.4572	NA
CG5254	FBgn0040383	tr|Q9V3T2|Q9V3T2_DROME	-0.4515	0.7931	-0.1391	0.8928	-0.6276	0.4578	Mitochondrial Carrier
CG33306	FBgn0053306	tr|Q7KTA2|Q7KTA2_DROME	-0.5241	0.5866	-1.071	0.04343	-0.5531	0.4588	NA
Wbp2	FBgn0036318	tr|Q9VU19|Q9VU19_DROME	0.2608	0.7943	0.1965	0.7401	0.5028	0.4591	NA
Wdfy2	FBgn0032246	tr|Q9VKW1|Q9VKW1_DROME	0.159	0.9264	0.1213	0.8743	-0.5786	0.4598	NA
CG42376	FBgn0259722	tr|B7Z107|B7Z107_DROME	0.1564	0.9275	0.2702	0.7869	0.5681	0.4601	Oxidative Phosphorylation
TfIIA-L	FBgn0011289	sp|P52654|TF2AA_DROME	0.1176	0.9357	0.2304	0.8711	0.5645	0.4604	NA
Vago	FBgn0030262	tr|Q9VZ35|Q9VZ35_DROME	0.02498	0.9262	0.6361	0.2881	0.5368	0.4611	NA
mago	FBgn0002736	sp|P49028|MGN_DROME	-0.2178	0.9254	0.247	0.8495	0.5063	0.4617	NA
CG31974	FBgn0051974	tr|M9PDQ9|M9PDQ9_DROME	-0.8109	0.2022	-0.954	0.06319	-0.5839	0.4627	NA
CG6984	FBgn0034191	tr|Q7K1C3|Q7K1C3_DROME	0.5741	0.5593	0.5675	0.5064	0.5504	0.4633	Fatty Acid Biosynthesis & Elongation
Tat	FBgn0035989	sp|Q9VSY4|ATAT1_DROME	0.2162	0.9377	0.5815	0.5678	0.6185	0.4636	NA
CG7839	FBgn0036124	tr|Q9VTE6|Q9VTE6_DROME	-0.1709	0.9003	0.2122	0.8433	0.336	0.464	NA
CG11964	FBgn0037644	tr|Q9VHJ7|Q9VHJ7_DROME	0.2819	0.8591	0.6537	0.3721	0.4806	0.4643	NA
SNF4Agamma	FBgn0264357	tr|Q9VDD2|Q9VDD2_DROME	0.003294	0.911	-0.271	0.6983	0.488	0.4646	NA
CG14817	FBgn0026089	tr|Q9W551|Q9W551_DROME	0.1503	0.8645	0.09319	0.8452	0.4735	0.4649	Translation
Rae1	FBgn0034646	tr|Q9W2E7|Q9W2E7_DROME	0.1882	0.933	0.5975	0.429	0.5758	0.4659	NA
CG6766	FBgn0032398	tr|Q9VKC7|Q9VKC7_DROME	-0.2776	0.7994	-0.1126	0.8132	-0.4824	0.4662	NA
mRpS7	FBgn0032236	sp|Q9VKX4|RT07_DROME	0.1498	0.9244	0.141	0.8861	0.5684	0.4665	Translation
woc	FBgn0010328	tr|A8JRE3|A8JRE3_DROME	0.4871	0.7041	0.3345	0.7879	0.5067	0.4671	NA
CG17294	FBgn0032032	tr|Q9VLM9|Q9VLM9_DROME	-0.0369	0.9312	0.4661	0.5964	0.4811	0.4675	NA
Nup37	FBgn0039301	sp|Q9VBU8|NUP37_DROME	-0.1703	0.7903	0.2525	0.7218	0.1751	0.4678	NA
Nmd3	FBgn0023542	tr|O46050|O46050_DROME	-0.3395	0.8454	-0.02823	0.8949	0.5082	0.4681	NA
RagA-B	FBgn0037647	tr|Q9VHJ4|Q9VHJ4_DROME	0.2535	0.827	0.4238	0.5534	-0.3798	0.4687	NA
Pgm2a	FBgn0033377	tr|A1Z7P1|A1Z7P1_DROME	-0.04632	0.9391	-0.5106	0.5138	-0.5839	0.4693	Glycolysis
CG10341	FBgn0032701	sp|Q9VJ62|NAF1_DROME	0.2779	0.6417	-0.02704	0.5868	-0.05912	0.4697	NA
Trl	FBgn0013263	sp|Q08605|GAGA_DROME	0.292	0.7588	0.4597	0.5284	0.4744	0.47	NA
osa	FBgn0261885	sp|Q8IN94|OSA_DROME	0.2124	0.9	0.3866	0.6015	0.5057	0.4703	NA
Got2	FBgn0001125	tr|Q8IPY3|Q8IPY3_DROME	-0.03773	0.9523	-0.4936	0.8494	-0.7167	0.4706	Amino Acid Metabolism
mRpS14	FBgn0044030	tr|Q9VWI3|Q9VWI3_DROME	-0.00853	0.8703	-0.01937	0.8296	0.4152	0.4709	Translation
Ns3	FBgn0266284	sp|Q9W590|LSG1_DROME	-0.2115	0.9414	-0.2267	0.8794	0.5737	0.4715	NA
RpI135	FBgn0003278	sp|P20028|RPA2_DROME	-0.07813	0.9249	0.3778	0.78	0.2819	0.4718	NA
CG9775	FBgn0037261	tr|Q9VN39|Q9VN39_DROME	0.028	0.9415	0.1637	0.8919	0.5857	0.4722	NA
sturkopf	FBgn0035206	sp|Q9W0H3|LDAH_DROME	0.004692	0.945	-0.3279	0.7828	-0.5824	0.4728	NA
hrm	FBgn0033028	tr|Q7JWI7|Q7JWI7_DROME	0.3364	0.7343	0.6041	0.3464	0.2662	0.4731	NA
EMC7	FBgn0034066	tr|A1ZA83|A1ZA83_DROME	0.09087	0.9444	0.1558	0.8954	0.5773	0.4734	NA
mRpL33	FBgn0040907	sp|Q9W4L1|RM33_DROME	0.004154	0.8626	0.1213	0.8332	0.3413	0.4737	Translation
CG3598	FBgn0025645	tr|Q9W4U8|Q9W4U8_DROME	-1.858	0.01265	1.839	0.01432	-0.3604	0.474	NA
CG9547	FBgn0031824	tr|Q9VMC6|Q9VMC6_DROME	0.0647	0.9488	-0.06927	0.896	-0.6157	0.4746	Fatty Acid Degradation & Beta-oxidation
Nrx-IV	FBgn0013997	sp|Q94887|NRX4_DROME	0.1972	0.9158	0.642	0.3936	0.4805	0.4752	NA
CG7006	FBgn0039233	tr|Q9VC28|Q9VC28_DROME	0.2983	0.7037	0.4207	0.4697	0.4284	0.4756	NA
l(2)10685	FBgn0283525	tr|Q9VPX3|Q9VPX3_DROME	0.5535	0.4467	0.3968	0.5573	0.4214	0.4759	Translation
Acbp1	FBgn0031992	tr|Q9VLS4|Q9VLS4_DROME	0.07231	0.9406	0.09664	0.8905	0.5559	0.4765	NA
CG6227	FBgn0030631	tr|Q9VXW2|Q9VXW2_DROME	0.2415	0.8814	0.2508	0.8366	0.4899	0.4768	NA
CG7778	FBgn0032025	tr|Q9VLN8|Q9VLN8_DROME	0.3312	0.6786	-0.3369	0.5765	0.4543	0.4771	NA
pic	FBgn0260962	sp|Q9XYZ5|DDB1_DROME	0.3049	0.9225	0.7347	0.2805	0.5728	0.4774	NA
CG7289	FBgn0031379	tr|Q9VQ60|Q9VQ60_DROME	-0.1207	0.8722	-0.03459	0.8068	0.2348	0.4783	NA
Unc-115a	FBgn0051352	tr|E1JIH3|E1JIH3_DROME	0.08164	0.8529	0.2813	0.6289	0.4867	0.4786	NA
Pus1	FBgn0038811	tr|E1JIR1|E1JIR1_DROME	0.05415	0.9303	0.3158	0.7786	0.526	0.4789	Translation
HDAC1	FBgn0015805	sp|Q94517|HDAC1_DROME	-0.153	0.8367	-0.09159	0.7953	-0.4726	0.4798	NA
CG5823	FBgn0038515	tr|Q9VEJ4|Q9VEJ4_DROME	0.1928	0.7376	-0.1277	0.7438	-0.1116	0.4801	NA
Diap2	FBgn0015247	sp|Q24307|DIAP2_DROME	0.01444	0.9107	0.2958	0.6806	0.4437	0.4804	NA
CG1943	FBgn0037468	tr|Q9VI56|Q9VI56_DROME	-0.391	0.836	-0.4928	0.5743	-0.5434	0.481	NA
Ciao1	FBgn0033972	sp|Q7K1Y4|CIAO1_DROME	0.02884	0.8839	0.1056	0.88	0.5358	0.4816	NA
shg	FBgn0003391	sp|Q24298|CADE_DROME	0.3505	0.8536	1.185	0.008536	0.5584	0.4819	NA
CG11444	FBgn0029715	tr|Q9W4J4|Q9W4J4_DROME	0.2062	0.9193	0.1164	0.8875	0.5539	0.4822	NA
RpL17	FBgn0029897	sp|Q9W3W8|RL17_DROME	0.09814	0.89	-0.3346	0.8295	0.6165	0.4825	NA
CG14434	FBgn0029915	tr|X2JAQ5|X2JAQ5_DROME	0.3315	0.9002	0.5364	0.6227	0.6053	0.4831	NA
Rack1	FBgn0020618	sp|O18640|GBLP_DROME	-0.5371	0.5385	-0.4292	0.7268	-0.7063	0.4837	NA
Obp56b	FBgn0046880	tr|A1ZBP7|A1ZBP7_DROME	-0.1042	0.8647	0.8667	0.1295	-0.2944	0.484	NA
mRpL9	FBgn0038319	sp|Q9VF89|RM09_DROME	0.2198	0.9207	0.1191	0.8671	0.547	0.4846	Translation
GstE7	FBgn0063493	tr|A1ZB72|A1ZB72_DROME	-0.1509	0.9396	-0.1743	0.8106	-0.5949	0.4849	NA
Rtf1	FBgn0034722	sp|Q9W261|RTF1_DROME	0.02967	0.8833	0.3257	0.5463	0.5045	0.4852	NA
CG7214	FBgn0031940	tr|Q9VLY1|Q9VLY1_DROME	0.315	0.4456	-1.043	0.07094	0.05809	0.4864	NA
Ubc4	FBgn0015321	sp|P52486|UBCD4_DROME	-0.1629	0.8321	-0.1225	0.7758	-0.3094	0.4867	NA
Nplp1	FBgn0035092	sp|Q9W0W6|NPLP1_DROME	0.3845	0.6134	0.7412	0.2046	0.2484	0.487	NA
elav	FBgn0260400	sp|P16914|ELAV_DROME	0.1284	0.8586	0.2693	0.8007	0.5561	0.4882	NA
Fgop2	FBgn0031871	sp|Q9VM65|FGOP2_DROME	0.1305	0.9026	0.2225	0.7979	0.3713	0.4891	NA
ry	FBgn0003308	sp|P10351|XDH_DROME	-0.1215	0.9267	-0.2109	0.7938	-0.4575	0.4894	NA
cg	FBgn0000289	tr|A8DYD1|A8DYD1_DROME	-0.02112	0.8919	0.04147	0.8749	-0.2928	0.4897	NA
CG42748	FBgn0261802	tr|M9PDE6|M9PDE6_DROME	-0.01814	0.9444	0.4604	0.6813	0.5629	0.4905	NA
Agpat4	FBgn0036622	tr|Q9VV49|Q9VV49_DROME	-0.4377	0.8253	-0.7166	0.3022	-0.5786	0.4908	NA
CG6388	FBgn0032430	sp|Q9VK89|TRM1_DROME	-0.07775	0.9385	0.1483	0.8899	0.5376	0.4911	NA
Ced-12	FBgn0032409	tr|Q9VKB2|Q9VKB2_DROME	0.1175	0.8824	0.2606	0.6899	0.4445	0.4914	NA
CG41128	FBgn0069923	tr|Q8SY69|Q8SY69_DROME	0.2402	0.9037	0.3225	0.7506	0.4533	0.492	Mitochondrial Dynamics
GstT4	FBgn0030484	tr|Q8MRM0|Q8MRM0_DROME	-0.2354	0.9471	-0.1832	0.8474	-0.6717	0.4926	NA
sm	FBgn0003435	tr|A0A0B4K7I2|A0A0B4K7I2_DROME	0.4767	0.6697	0.1717	0.8008	0.3277	0.494	NA
l(2)35Be	FBgn0261881	tr|Q9V3Y0|Q9V3Y0_DROME	0.1737	0.9301	0.3725	0.7053	0.4572	0.4943	NA
CG6707	FBgn0036058	tr|Q9VT69|Q9VT69_DROME	0.3245	0.7469	0.5251	0.3728	0.3005	0.4952	NA
CG3909	FBgn0027524	tr|Q9XZ19|Q9XZ19_DROME	-0.05476	0.913	0.1778	0.7878	-0.4259	0.4955	NA
mRRF1	FBgn0035980	tr|Q9VSW4|Q9VSW4_DROME	0.3843	0.8705	0.1055	0.8943	0.5858	0.4961	Translation
CG5189	FBgn0034350	sp|Q9V8I2|LTOR2_DROME	-0.005986	0.9111	0.1781	0.7484	-0.4164	0.4969	NA
CG17636	FBgn0025837	tr|M9NFP5|M9NFP5_DROME	-0.2067	0.9129	-0.2101	0.8619	0.51	0.4975	NA
mRpL13	FBgn0032720	sp|Q9VJ38|RM13_DROME	0.008347	0.9353	0.09333	0.8679	0.4613	0.4978	Translation
CG11180	FBgn0034528	tr|A1ZBW6|A1ZBW6_DROME	-0.1398	0.8823	0.431	0.6239	0.3645	0.4981	NA
Adh	FBgn0000055	sp|P00334|ADH_DROME	0.6448	0.7384	0.5457	0.619	0.7037	0.4986	Fatty Acid Degradation & Beta-oxidation
CG18135	FBgn0036837	tr|Q86BI9|Q86BI9_DROME	-0.1865	0.9363	0.3214	0.7352	0.3486	0.4992	NA
Alg2	FBgn0035401	tr|Q9VZU8|Q9VZU8_DROME	-0.04084	0.9327	-0.08507	0.8821	-0.5216	0.4998	NA
RpS5a	FBgn0002590	sp|Q24186|RS5A_DROME	-0.1778	0.929	-0.1129	0.8323	0.5695	0.5003	NA
DCTN3-p24	FBgn0010622	tr|Q9W1V8|Q9W1V8_DROME	0.4032	0.8979	0.4944	0.662	0.6006	0.5009	NA
CG5789	FBgn0039207	tr|Q9VC63|Q9VC63_DROME	0.2336	0.8318	0.3495	0.723	0.4899	0.5012	NA
regucalcin	FBgn0030362	tr|Q76NR6|Q76NR6_DROME	-0.09648	0.9512	-0.4351	0.7513	-0.6868	0.5018	NA
Glg1	FBgn0264561	tr|M9PIG4|M9PIG4_DROME	0.1203	0.8407	0.5001	0.4146	-0.2372	0.502	NA
CG43085	FBgn0262531	tr|Q6IL18|Q6IL18_DROME	1.04	0.08564	0.1255	0.6149	0.2262	0.5029	NA
flr	FBgn0260049	sp|Q9VU68|WDR1_DROME	-0.1716	0.9453	-0.3962	0.8525	-0.6799	0.5032	NA
Urod	FBgn0033428	sp|Q9V595|DCUP_DROME	0.2215	0.9479	0.5565	0.7552	0.6566	0.5035	NA
Prp3	FBgn0036915	tr|Q9VW52|Q9VW52_DROME	0.05295	0.9406	0.1837	0.8889	0.4912	0.5037	NA
Irk2	FBgn0039081	tr|A0A0B4LHI9|A0A0B4LHI9_DROME	0.798	0.232	0.7727	0.19	0.5417	0.504	NA
LanB2	FBgn0267348	sp|P15215|LAMC1_DROME	0.2282	0.9518	0.6124	0.7585	0.7306	0.5043	NA
CG4594	FBgn0032161	tr|Q9VL67|Q9VL67_DROME	0.4259	0.8603	0.3382	0.7923	-0.5064	0.5046	Fatty Acid Degradation & Beta-oxidation
CG5376	FBgn0038977	tr|Q9VCZ7|Q9VCZ7_DROME	-0.1747	0.7893	-0.7904	0.1564	-0.3771	0.5049	NA
HP1b	FBgn0030082	tr|Q9W396|Q9W396_DROME	0.2751	0.7002	0.4586	0.4165	0.3992	0.5057	NA
obst-A	FBgn0031097	tr|Q9VR79|Q9VR79_DROME	0.7294	0.3596	0.5347	0.673	0.6127	0.506	NA
PH4alphaEFB	FBgn0039776	tr|Q9VA69|Q9VA69_DROME	-0.532	0.6954	-1.12	0.008788	-0.5514	0.5063	Amino Acid Metabolism
CG10916	FBgn0034312	tr|Q7K1R6|Q7K1R6_DROME	0.2855	0.8774	0.1435	0.8797	0.5326	0.5065	NA
Naa35	FBgn0034982	sp|Q9W1A2|NAA35_DROME	-0.1317	0.8051	-0.04027	0.8488	0.2434	0.5071	NA
CG2972	FBgn0030177	tr|Q9W2Y4|Q9W2Y4_DROME	0.1878	0.9469	0.1968	0.8857	0.6125	0.5074	NA
Su(var)2-10	FBgn0003612	tr|A1Z7P5|A1Z7P5_DROME	0.1777	0.9136	0.2074	0.8554	0.4283	0.5076	NA
ZnT49B	FBgn0033762	tr|A1Z935|A1Z935_DROME	0.2919	0.8195	0.515	0.4197	0.2824	0.5088	NA
Iswi	FBgn0011604	sp|Q24368|ISWI_DROME	0.06769	0.8977	-0.1492	0.817	-0.1052	0.509	NA
CG5220	FBgn0038471	sp|Q9VEP1|TRM71_DROME	-0.3047	0.6029	-0.1161	0.6043	0.2763	0.5093	NA
CG4377	FBgn0034664	tr|Q9W2C4|Q9W2C4_DROME	0.1142	0.881	0.4564	0.4808	0.4621	0.5099	NA
CG3735	FBgn0034933	tr|Q9W1G1|Q9W1G1_DROME	0.03403	0.7876	0.3822	0.5538	-0.1338	0.5104	NA
baf	FBgn0031977	sp|Q9VLU0|BAF_DROME	0.4045	0.8088	0.3568	0.8235	0.5547	0.5107	NA
CG6015	FBgn0038927	tr|Q9VD52|Q9VD52_DROME	0.08155	0.8795	0.3232	0.5507	0.2644	0.511	NA
CG30392	FBgn0050392	tr|Q8MLW4|Q8MLW4_DROME	0.2368	0.8796	0.07005	0.8386	0.4835	0.5115	NA
CG12163	FBgn0260462	sp|Q9VN93|CPR1_DROME	0.4378	0.8573	0.5867	0.5443	0.604	0.5118	NA
Csp	FBgn0004179	sp|Q03751|DNJC5_DROME	-0.2599	0.7593	-0.2643	0.6597	-0.4392	0.5121	NA
mRpL11	FBgn0038234	sp|Q9VFJ2|RM11_DROME	0.1786	0.9268	0.1323	0.889	0.5244	0.5123	Translation
Arpc5	FBgn0031437	tr|Q9VQD8|Q9VQD8_DROME	0.1405	0.9377	0.3356	0.7921	0.5175	0.5126	Mitochondrial Dynamics
p120ctn	FBgn0260799	tr|Q7PLI0|Q7PLI0_DROME	0.3111	0.8388	0.7823	0.1718	0.4823	0.5129	NA
pita	FBgn0034878	tr|Q95RQ8|Q95RQ8_DROME	0.1733	0.8167	0.3733	0.4692	0.3191	0.5134	NA
Obp44a	FBgn0033268	tr|Q7K084|Q7K084_DROME	0.583	0.7999	0.9603	0.02574	0.6209	0.5137	NA
Mcr	FBgn0267488	tr|Q9VLT3|Q9VLT3_DROME	0.07587	0.9405	0.7189	0.3202	0.5083	0.514	NA
RpL24	FBgn0032518	sp|Q9VJY6|RL24_DROME	0.09063	0.9487	-0.1249	0.878	0.6282	0.5142	NA
Sec8	FBgn0266672	sp|Q9VNH6|EXOC4_DROME	0.1642	0.8718	0.2818	0.7038	0.4761	0.5148	NA
CG9004	FBgn0035336	sp|Q9W020|NOM1_DROME	0.1609	0.7058	0.4067	0.5254	-0.2057	0.5151	NA
CG7381	FBgn0038098	tr|Q9VG15|Q9VG15_DROME	0.2864	0.8593	0.1667	0.7275	0.4743	0.5153	NA
Vajk2	FBgn0032538	tr|Q8SZM2|Q8SZM2_DROME	-0.06859	0.9475	-2.093	5.57e-05	-0.6178	0.5156	NA
mRpL14	FBgn0040389	tr|Q9W4Z2|Q9W4Z2_DROME	0.164	0.9367	0.109	0.8954	0.5734	0.5169	Translation
CG11378	FBgn0040364	tr|Q9V3I0|Q9V3I0_DROME	0.124	0.9419	0.1845	0.7839	0.5346	0.5175	NA
Tsp96F	FBgn0027865	tr|A0A0B4KH03|A0A0B4KH03_DROME	-0.01713	0.8724	-0.318	0.6272	-0.455	0.5177	NA
mod(mdg4)	FBgn0002781	sp|Q86B87|MMD4_DROME	-0.1611	0.8229	0.08979	0.8262	-0.3308	0.5183	NA
TotA	FBgn0028396	sp|Q8IN44|TOTA_DROME	0.141	0.8012	-0.2255	0.614	-0.07181	0.5186	NA
ATPsynE	FBgn0038224	tr|O77134|O77134_DROME	-0.2129	0.4421	-1.108	0.07457	-0.1828	0.5188	Oxidative Phosphorylation
kraken	FBgn0020545	sp|O18391|KRAK_DROME	-0.3727	0.7649	-0.1368	0.8762	-0.4907	0.5191	NA
Mmp1	FBgn0035049	tr|Q9W122|Q9W122_DROME	-0.07218	0.9005	0.212	0.7728	0.393	0.5194	NA
CG45078	FBgn0266448	sp|C0HK94|Y5078_DROME	-0.0491	0.9364	-0.2885	0.7861	-0.4706	0.5196	NA
Secp43	FBgn0031607	tr|Q8SXG7|Q8SXG7_DROME	0.1928	0.8417	0.002748	0.8418	0.4036	0.5202	NA
Cpsf5	FBgn0035987	tr|Q0E8G6|Q0E8G6_DROME	-0.01	0.9379	0.1706	0.8446	0.4891	0.5204	NA
CG2444	FBgn0030326	tr|Q9VYV6|Q9VYV6_DROME	0.3311	0.5426	-0.1457	0.823	-0.3065	0.521	NA
RpL30	FBgn0086710	tr|Q9VJ19|Q9VJ19_DROME	0.1322	0.9305	-0.08497	0.891	0.6426	0.5215	NA
kune	FBgn0033032	tr|A1Z6H0|A1Z6H0_DROME	0.2695	0.8174	0.462	0.474	0.402	0.5217	NA
Hrb98DE	FBgn0001215	sp|P07909|ROA1_DROME	0.2239	0.944	0.3063	0.8855	0.6184	0.522	NA
Syn	FBgn0004575	sp|Q24546|SYN_DROME	0.4409	0.5435	0.9315	0.1056	0.2394	0.5223	NA
Hat1	FBgn0037376	tr|Q0KIB3|Q0KIB3_DROME	0.01673	0.7894	0.2649	0.6955	-0.1546	0.5225	NA
TTLL12	FBgn0033225	tr|Q7JVG6|Q7JVG6_DROME	-0.3781	0.7651	-0.1775	0.8486	-0.4267	0.5228	NA
GstO3	FBgn0035904	tr|Q9VSL2|Q9VSL2_DROME	-0.8125	0.2043	-1.039	0.02143	-0.5659	0.5231	NA
Pmi	FBgn0044419	sp|Q8IQ56|TMM11_DROME	0.1267	0.8881	-0.207	0.7579	0.4138	0.5233	Mitochondrial Dynamics
Sodh-2	FBgn0022359	tr|O96299|O96299_DROME	0.7151	0.3916	-0.01708	0.8996	-0.5197	0.5236	NA
Ilp2	FBgn0036046	sp|Q9VT51|INSL2_DROME	0.5886	0.3767	1.092	0.06805	0.006874	0.5239	NA
U2af50	FBgn0005411	sp|Q24562|U2AF2_DROME	0.2253	0.9439	0.3851	0.8615	0.6097	0.5241	NA
Bet3	FBgn0260859	tr|Q9VSY8|Q9VSY8_DROME	0.4073	0.7051	0.8139	0.143	0.4565	0.5246	NA
ssx	FBgn0024987	tr|O76876|O76876_DROME	0.203	0.8982	-0.03669	0.8597	0.474	0.5252	NA
Nop60B	FBgn0259937	sp|O44081|DKC1_DROME	0.08052	0.9485	0.4721	0.8552	0.649	0.5257	NA
glo	FBgn0259139	tr|Q9VGH5|Q9VGH5_DROME	0.0834	0.9492	0.2314	0.8922	0.6137	0.5259	NA
SsRbeta	FBgn0011016	tr|Q9VUZ0|Q9VUZ0_DROME	-0.3972	0.8901	-0.3875	0.7665	-0.5913	0.5262	NA
Mvl	FBgn0011672	sp|P49283|MVL_DROME	0.09626	0.4815	0.371	0.37	0.1217	0.5265	NA
CG12499	FBgn0038968	tr|Q9VD07|Q9VD07_DROME	0.07816	0.9302	0.5999	0.3889	-0.09955	0.5275	NA
mRpS9	FBgn0037529	tr|Q8SXF0|Q8SXF0_DROME	0.1095	0.9425	0.09425	0.9015	0.5525	0.5278	Translation
nmd	FBgn0005322	tr|Q9VL02|Q9VL02_DROME	0.1978	0.9228	0.1302	0.8818	0.5353	0.5283	NA
Tsr1	FBgn0037073	sp|Q9VP47|TSR1_DROME	-0.06384	0.9437	-0.1618	0.8921	0.5451	0.5291	NA
fl(2)d	FBgn0000662	sp|Q9Y091|FL2D_DROME	0.181	0.8691	0.451	0.5652	0.4563	0.5293	NA
PSMG1	FBgn0037378	tr|Q9VNI4|Q9VNI4_DROME	0.04365	0.9393	0.3124	0.7994	0.556	0.5296	NA
ATP7	FBgn0030343	tr|Q9VYT4|Q9VYT4_DROME	-0.0486	0.8946	-0.1357	0.7936	0.3594	0.5298	NA
CG6712	FBgn0032408	sp|Q9VKB4|RPF1_DROME	-0.1819	0.8652	-0.01627	0.8782	0.3819	0.5301	NA
Nup62	FBgn0034118	sp|Q7JXF5|NUP62_DROME	0.03397	0.9497	0.4181	0.8269	0.597	0.5306	NA
CG10413	FBgn0032689	tr|Q9VJ75|Q9VJ75_DROME	-0.2073	0.8248	0.2137	0.7065	0.1143	0.5311	NA
Trc8	FBgn0039668	sp|Q7KRW1|TRC8_DROME	-0.1747	0.8532	-0.05275	0.8118	-0.3963	0.5316	NA
Dph1	FBgn0036194	tr|Q9VTM2|Q9VTM2_DROME	-0.2769	0.8572	0.03506	0.869	-0.3796	0.5319	NA
CG10340	FBgn0022344	tr|Q9VES8|Q9VES8_DROME	-0.04736	0.9478	0.1194	0.9015	0.5776	0.5326	Oxidative Phosphorylation
CG11777	FBgn0033527	tr|Q8MKJ6|Q8MKJ6_DROME	0.1391	0.8565	0.2558	0.7127	0.4313	0.5329	NA
CSN8	FBgn0261437	sp|Q7KTH8|CSN8_DROME	0.05172	0.8599	0.1225	0.782	-0.03231	0.5331	NA
jp	FBgn0032129	tr|Q7JV09|Q7JV09_DROME	-0.1482	0.9287	-0.1972	0.8464	-0.4579	0.5334	NA
CG5973	FBgn0031914	tr|Q9VM11|Q9VM11_DROME	-0.04267	0.9289	0.4496	0.6951	-0.5351	0.5336	NA
Taf6	FBgn0010417	sp|P49847|TAF6_DROME	0.1814	0.8365	0.2015	0.7691	0.3682	0.5339	NA
CG9630	FBgn0037561	sp|Q9VHU1|DDX55_DROME	-0.2022	0.8725	0.08669	0.8828	-0.1206	0.5344	NA
LPCAT	FBgn0052699	sp|Q0KHU5|PCAT_DROME	-0.5966	0.4022	-0.155	0.7874	0.06245	0.5346	NA
Ostgamma	FBgn0032015	tr|Q8SY53|Q8SY53_DROME	-0.2988	0.8689	-0.3434	0.7852	-0.5253	0.5351	NA
CG4407	FBgn0030431	tr|Q9VYI5|Q9VYI5_DROME	-0.1054	0.8405	-0.2729	0.7249	0.02242	0.5361	NA
CG3270	FBgn0033093	tr|A1Z6N5|A1Z6N5_DROME	-0.1048	0.9408	-0.1968	0.8713	-0.5601	0.5374	Oxidative Phosphorylation
CG9643	FBgn0031485	tr|Q9VQJ8|Q9VQJ8_DROME	0.3434	0.865	0.27	0.8698	0.5491	0.5381	NA
bun	FBgn0259176	sp|Q24523|BUN2_DROME	0.1635	0.8474	-0.0164	0.8007	0.3763	0.5386	NA
ics	FBgn0028546	tr|Q9V428|Q9V428_DROME	0.09569	0.9328	0.1617	0.8637	-0.5393	0.5389	NA
CG7458	FBgn0037144	tr|Q9VNW8|Q9VNW8_DROME	-0.4757	0.5585	-0.6033	0.3509	-0.3481	0.5394	NA
CG9485	FBgn0034618	tr|Q9W2H8|Q9W2H8_DROME	-0.006722	0.8829	-0.2589	0.8304	-0.6211	0.5396	NA
ctp	FBgn0011760	sp|Q24117|DYL1_DROME	-0.3329	0.8651	-0.3498	0.7107	-0.458	0.5404	Apoptosis
AnxB11	FBgn0030749	sp|Q9VXG4|ANX11_DROME	0.2009	0.9364	0.6983	0.3826	0.6155	0.5409	NA
CG3817	FBgn0038275	sp|Q9VFE6|RRP15_DROME	0.1165	0.9352	0.3657	0.7899	0.4544	0.5411	NA
CG34133	FBgn0083969	tr|Q8IMK1|Q8IMK1_DROME	0.1379	0.8475	-0.07694	0.8436	-0.2988	0.5413	NA
CG3609	FBgn0031418	tr|Q9VQB4|Q9VQB4_DROME	-0.4401	0.9254	-1.094	0.001398	-0.6779	0.5416	NA
CG15653	FBgn0034578	tr|Q9W2M9|Q9W2M9_DROME	0.1948	0.9184	0.2577	0.8316	0.4991	0.5421	Oxidative Phosphorylation
qtc	FBgn0028572	tr|Q9VMU5|Q9VMU5_DROME	0.4522	0.5741	0.4595	0.4889	0.09248	0.5423	NA
Wdr62	FBgn0031374	tr|M9PB01|M9PB01_DROME	-0.02055	0.9122	-0.01151	0.8298	-0.03338	0.5426	NA
mRpL15	FBgn0036990	tr|Q9VPF6|Q9VPF6_DROME	0.153	0.9479	0.1408	0.9045	0.6064	0.5431	Translation
rg	FBgn0266098	sp|Q9W4E2|NBEA_DROME	0.3528	0.9116	0.2606	0.8735	0.5515	0.5435	NA
pelo	FBgn0011207	sp|P48612|PELO_DROME	-0.7906	0.2144	-0.1154	0.7773	0.06308	0.544	NA
CG11679	FBgn0030678	tr|Q9VXQ8|Q9VXQ8_DROME	-0.1073	0.9048	-0.01852	0.8399	-0.4272	0.5443	Translation
CG3699	FBgn0040349	tr|Q9U1L2|Q9U1L2_DROME	0.5377	0.8832	0.131	0.8852	0.6708	0.5445	Fatty Acid Biosynthesis & Elongation
Akr1B	FBgn0086254	tr|M9PF61|M9PF61_DROME	0.3759	0.9467	0.242	0.9063	0.6606	0.545	Fructose Metabolism
cno	FBgn0259212	tr|Q9VN82|Q9VN82_DROME	0.2674	0.6924	1.03	0.06736	0.2063	0.5452	NA
Peritrophin-A	FBgn0022770	tr|O17452|O17452_DROME	0.0103	0.9317	-0.4514	0.5031	-0.02502	0.5457	NA
CG9008	FBgn0028540	tr|X2JAD3|X2JAD3_DROME	-0.5438	0.4825	-0.1521	0.7722	-0.07789	0.546	Glycolysis
CG2962	FBgn0030186	tr|Q9W2X5|Q9W2X5_DROME	-0.2729	0.6574	1.872	0.006378	0.1827	0.5464	NA
CG5028	FBgn0039358	tr|Q8MT18|Q8MT18_DROME	-0.2684	0.9413	-0.4096	0.8246	-0.6361	0.5469	Tricarboxylic Acid Cycle
CG33966	FBgn0053966	tr|Q2MGL8|Q2MGL8_DROME	-0.5362	0.768	-0.6657	0.3909	-0.5943	0.5472	NA
Bap55	FBgn0025716	tr|Q7K012|Q7K012_DROME	-0.3032	0.7551	-0.1086	0.8225	-0.3623	0.5474	NA
CG3226	FBgn0029882	tr|Q9W3Y3|Q9W3Y3_DROME	-0.2214	0.9408	-0.3767	0.7966	-0.559	0.5479	NA
Rrp46	FBgn0037815	tr|Q9VGZ2|Q9VGZ2_DROME	0.0005969	0.9382	0.3813	0.7704	0.5024	0.5481	NA
Gs2	FBgn0001145	sp|P20478|GLNA2_DROME	0.4403	0.9152	0.6698	0.4538	0.6105	0.5483	Amino Acid Metabolism
Tapdelta	FBgn0021795	tr|Q7KLX3|Q7KLX3_DROME	-0.2002	0.9432	-0.1718	0.8957	-0.5553	0.5486	NA
CG14480	FBgn0034242	tr|Q7JWU9|Q7JWU9_DROME	-0.2726	0.8456	-0.1601	0.8579	-0.3405	0.5488	NA
NA	NA	tr|A0A384ZD34|A0A384ZD34_DROME	0.2672	0.8865	0.4795	0.5686	0.45	0.5493	NA
Ccdc58	FBgn0036909	tr|Q9VW41|Q9VW41_DROME	-0.3252	0.8104	-0.6838	0.2796	-0.479	0.5495	Translation
Cul3	FBgn0261268	tr|Q8IP45|Q8IP45_DROME	0.1997	0.9033	0.1381	0.8802	0.4972	0.5498	NA
exd	FBgn0000611	sp|P40427|EXD_DROME	-0.1527	0.8052	0.04086	0.7917	-0.241	0.55	NA
poe	FBgn0011230	sp|Q9VLT5|POE_DROME	-0.05294	0.9484	-0.1798	0.8827	-0.5509	0.5502	NA
simj	FBgn0010762	tr|M9PF79|M9PF79_DROME	-0.009341	0.9247	0.04109	0.8791	0.3754	0.5505	NA
LTV1	FBgn0027525	sp|Q7KN79|LTV1_DROME	-0.1324	0.9066	-0.6314	0.3771	0.4252	0.5507	NA
RpL36A	FBgn0031980	tr|Q9VLT7|Q9VLT7_DROME	-0.2467	0.9249	-0.02708	0.8924	0.4755	0.5512	NA
CG4653	FBgn0030776	tr|Q9VXC6|Q9VXC6_DROME	-0.1828	0.8662	-0.2835	0.7164	-0.4386	0.5517	NA
CG6484	FBgn0034247	tr|Q7K3P6|Q7K3P6_DROME	-0.8996	0.1486	-0.3729	0.5451	-0.2255	0.5519	NA
RpL21	FBgn0032987	tr|Q9V9M7|Q9V9M7_DROME	-0.02214	0.9518	-0.2648	0.881	0.5732	0.5521	NA
CG31523	FBgn0051523	tr|Q95T98|Q95T98_DROME	-0.3207	0.7707	-0.039	0.8413	-0.4288	0.5524	NA
nrv3	FBgn0032946	tr|M9PDX8|M9PDX8_DROME	0.2381	0.9148	0.636	0.3657	0.08232	0.5528	NA
Ugt37C2	FBgn0040262	tr|Q9VJI0|Q9VJI0_DROME	-0.08304	0.92	-0.1523	0.8727	0.4002	0.5531	NA
snf	FBgn0003449	sp|P43332|SNRPA_DROME	0.0944	0.927	0.04912	0.8892	0.3808	0.5533	NA
sgll	FBgn0051472	tr|Q9VHZ5|Q9VHZ5_DROME	-0.01391	0.8468	0.01537	0.7857	-0.406	0.5535	NA
Sar1	FBgn0038947	tr|Q9VD29|Q9VD29_DROME	-0.2593	0.9412	-0.2694	0.8967	-0.6256	0.5542	NA
CG2680	FBgn0024995	tr|Q9W4W5|Q9W4W5_DROME	-0.09067	0.842	-0.06172	0.7942	0.3622	0.5545	NA
Sara	FBgn0026369	tr|Q7K9H6|Q7K9H6_DROME	0.373	0.6831	0.4634	0.5035	0.4052	0.5547	NA
CG13907	FBgn0035173	tr|Q9W0L6|Q9W0L6_DROME	0.09725	0.9455	0.02999	0.8922	0.3083	0.5552	NA
Elp1	FBgn0037926	sp|Q9VGK7|ELP1_DROME	-0.0498	0.8596	0.1211	0.8153	0.1385	0.5556	NA
CG11030	FBgn0031736	tr|Q9VMM7|Q9VMM7_DROME	0.3143	0.6493	0.168	0.7283	0.01657	0.5561	NA
CG3662	FBgn0031285	tr|Q9VPT9|Q9VPT9_DROME	-0.4372	0.4491	-0.3398	0.5827	-0.1723	0.5563	NA
Vps29	FBgn0031310	tr|Q9VPX5|Q9VPX5_DROME	0.2678	0.8817	0.1364	0.8735	0.449	0.5575	NA
Cpr65Eb	FBgn0035736	tr|Q8MZ06|Q8MZ06_DROME	0.4652	0.5342	2.615	0.001276	0.0466	0.5579	NA
Spn77Ba	FBgn0262057	sp|Q0E8C8|SP77B_DROME	-0.2037	0.8704	-0.2768	0.832	-0.5289	0.5593	NA
CG9512	FBgn0030593	tr|Q9VY05|Q9VY05_DROME	1.074	0.00461	0.4909	0.6654	0.6683	0.5595	NA
CG10628	FBgn0032818	sp|Q9I7M2|GTPBA_DROME	0.003417	0.9327	-0.01853	0.8739	0.3907	0.5602	Translation
etaTry	FBgn0011554	sp|P42279|TRYU_DROME	0.04689	0.8706	-0.2556	0.7095	-0.2659	0.5604	NA
LSm7	FBgn0261068	tr|Q9VJI7|Q9VJI7_DROME	0.2056	0.9036	0.4358	0.6311	0.4541	0.5611	NA
Nup154	FBgn0021761	sp|Q9V463|NU154_DROME	-0.1995	0.8107	0.1518	0.819	0.2256	0.5613	NA
Fadd	FBgn0038928	sp|Q9V3B4|FADD_DROME	0.1107	0.857	-0.09076	0.8248	-0.1423	0.5618	NA
Uba5	FBgn0030305	sp|Q9VYY3|UBA5_DROME	-0.241	0.9413	-0.3438	0.874	-0.599	0.562	NA
CG14984	FBgn0035480	tr|Q9VZK4|Q9VZK4_DROME	0.003365	0.9282	0.8086	0.1471	0.4435	0.5627	NA
CG12121	FBgn0030109	tr|Q9W366|Q9W366_DROME	0.05753	0.8996	0.3327	0.6641	0.3805	0.5633	NA
CDC50	FBgn0030752	tr|Q9VXG0|Q9VXG0_DROME	-0.06805	0.912	-0.3466	0.6989	-0.4182	0.5636	NA
Ggamma1	FBgn0004921	sp|P38040|GBG1_DROME	-0.3121	0.7258	-0.3029	0.6618	-0.3077	0.5638	NA
Snapin	FBgn0031455	sp|Q9VQF9|SNAPN_DROME	0.251	0.8369	0.1009	0.7586	0.2543	0.564	NA
CG13773	FBgn0042092	tr|Q9VM72|Q9VM72_DROME	-0.07272	0.8322	0.1485	0.7951	0.09491	0.5642	NA
CG9922	FBgn0038196	tr|Q9VFN9|Q9VFN9_DROME	0.03691	0.9386	-0.3152	0.8187	0.4727	0.5647	NA
CG9837	FBgn0037635	tr|Q9VHK9|Q9VHK9_DROME	-0.2919	0.7527	-0.122	0.8228	-0.3957	0.5649	NA
Snap25	FBgn0011288	sp|P36975|SNP25_DROME	0.2614	0.7632	0.6311	0.2602	-0.1251	0.5653	NA
CG3368	FBgn0039508	tr|Q9VB48|Q9VB48_DROME	0.06091	0.6752	-0.2513	0.4777	0.1207	0.5662	NA
Khc-73	FBgn0019968	tr|A0A0B4KFR5|A0A0B4KFR5_DROME	-0.1424	0.9334	-0.1272	0.8768	-0.464	0.5664	NA
TpnC25D	FBgn0031692	tr|Q9VMT2|Q9VMT2_DROME	-0.2168	0.8917	-0.6203	0.397	-0.4806	0.5667	NA
Sec71	FBgn0028538	tr|Q9VJW1|Q9VJW1_DROME	-0.1478	0.9128	0.177	0.8213	0.3656	0.5673	NA
CG32694	FBgn0052694	tr|Q9W2Z7|Q9W2Z7_DROME	-0.1836	0.419	-0.3573	0.5961	-0.4444	0.5675	NA
kri	FBgn0035639	tr|M9PHI7|M9PHI7_DROME	-0.03822	0.9257	-0.04473	0.8143	-0.1164	0.568	NA
CG7896	FBgn0039728	tr|Q9VAD1|Q9VAD1_DROME	0.1315	0.9356	0.7211	0.2973	0.5259	0.5686	NA
Zfrp8	FBgn0021875	tr|Q9W1A3|Q9W1A3_DROME	0.01719	0.8654	-0.3016	0.4968	0.3134	0.5693	NA
shep	FBgn0052423	sp|Q8MSV2|SHEP_DROME	0.5498	0.764	0.7763	0.2124	0.5896	0.5697	NA
SrpRbeta	FBgn0011509	tr|Q9VSN9|Q9VSN9_DROME	-0.255	0.8971	0.06214	0.887	-0.4628	0.5702	NA
ClpP	FBgn0032229	tr|Q9VKY3|Q9VKY3_DROME	0.3811	0.882	0.4945	0.6433	0.5333	0.5704	Protein Stability & Degradation
ClC-a	FBgn0051116	sp|Q9VGH7|CLCN2_DROME	-0.09464	0.9097	-0.1472	0.8174	-0.3407	0.5712	NA
CG17141	FBgn0039020	sp|Q9VCU5|MTG1_DROME	0.2551	0.804	0.3321	0.6792	0.3227	0.5715	Translation
COX2	FBgn0013675	sp|P00408|COX2_DROME	-0.1648	0.8289	-0.2683	0.8145	-0.5313	0.5721	Oxidative Phosphorylation (mt)
l(1)G0320	FBgn0028327	tr|Q9W335|Q9W335_DROME	-0.3183	0.9034	-0.5737	0.5435	-0.5403	0.5725	NA
pcm	FBgn0020261	tr|E1JJR3|E1JJR3_DROME	-0.2678	0.8799	-0.1056	0.8706	0.3471	0.5728	NA
Hil	FBgn0050147	sp|Q0E908|HIL_DROME	0.05734	0.9197	0.4038	0.6428	-0.3468	0.573	NA
Prosbeta4	FBgn0032596	tr|Q9VJJ0|Q9VJJ0_DROME	-0.1511	0.9127	-0.3124	0.7615	-0.5427	0.5732	NA
Asph	FBgn0034075	tr|A0A0B4KFS5|A0A0B4KFS5_DROME	-0.1809	0.8752	-0.2906	0.706	-0.416	0.5736	NA
Myo28B1	FBgn0040299	tr|Q8IPH8|Q8IPH8_DROME	-0.2146	0.7446	-0.1073	0.6996	-0.06056	0.5738	NA
pds5	FBgn0260012	tr|A1Z8S6|A1Z8S6_DROME	0.3175	0.6901	-0.1492	0.7229	0.1461	0.5743	NA
HBS1	FBgn0042712	tr|Q9W074|Q9W074_DROME	0.3256	0.8896	0.4531	0.6438	0.4555	0.5745	NA
mRpL20	FBgn0036335	tr|Q9VU36|Q9VU36_DROME	-0.03782	0.9445	0.09992	0.8988	0.4699	0.5747	Translation
raptor	FBgn0029840	tr|Q9W437|Q9W437_DROME	0.2054	0.8072	0.4102	0.5682	0.3912	0.5749	NA
Jafrac2	FBgn0040308	tr|Q9V3Q4|Q9V3Q4_DROME	-0.3368	0.7834	-0.2424	0.8083	-0.5301	0.5751	NA
Mbs	FBgn0005536	tr|M9NEB2|M9NEB2_DROME	0.217	0.9301	0.2743	0.8009	0.5074	0.5753	NA
CG3071	FBgn0023527	tr|Q9W4Z9|Q9W4Z9_DROME	0.1699	0.8809	0.4015	0.6308	0.3878	0.5755	NA
CG9776	FBgn0027866	sp|Q9V468|Y9776_DROME	0.07518	0.7806	0.2396	0.7784	0.1131	0.576	NA
4E-T	FBgn0052016	tr|Q8IH18|Q8IH18_DROME	0.4527	0.8431	0.3436	0.8475	0.489	0.5762	NA
Sec15	FBgn0266674	sp|Q9VDE6|EXOC6_DROME	0.1539	0.8995	-0.02079	0.877	0.3347	0.5764	NA
CtsB1	FBgn0030521	tr|Q9VY87|Q9VY87_DROME	0.3684	0.73	0.3267	0.7608	0.3454	0.5766	Apoptosis
zetaTry	FBgn0011556	sp|P42280|TRYZ_DROME	-0.2363	0.9288	-0.3449	0.8415	-0.5331	0.5772	NA
Sh3beta	FBgn0035772	sp|Q9NFP5|SH3BG_DROME	-0.1468	0.9428	-0.1671	0.8918	-0.5635	0.5777	NA
fru	FBgn0004652	sp|Q8IN81|FRU_DROME	0.136	0.9298	0.1977	0.8578	0.3545	0.5779	NA
CG5921	FBgn0029835	tr|Q9W443|Q9W443_DROME	0.3848	0.6735	0.6554	0.2847	0.2977	0.5785	NA
CG7470	FBgn0037146	tr|Q9VNW6|Q9VNW6_DROME	-0.3187	0.944	-0.3165	0.8814	-0.6734	0.5795	Amino Acid Metabolism
CG5397	FBgn0031327	tr|Q9VPZ5|Q9VPZ5_DROME	0.01398	0.9094	-0.1043	0.8642	0.45	0.5798	NA
Sec63	FBgn0035771	tr|Q9VS57|Q9VS57_DROME	-0.3704	0.8886	-0.3326	0.8767	-0.5568	0.58	NA
CG1620	FBgn0033183	tr|A1Z6Z7|A1Z6Z7_DROME	-0.01393	0.8719	-0.01665	0.8114	0.01889	0.5804	NA
PGRP-LB	FBgn0037906	sp|Q8INK6|PGPLB_DROME	0.3232	0.8967	0.3125	0.836	0.5097	0.5808	NA
Cog8	FBgn0287204	sp|Q9VKH0|COG8_DROME	0.0857	0.9356	0.2399	0.8429	0.4181	0.581	NA
Alp8	FBgn0034712	tr|Q9W273|Q9W273_DROME	0.02745	0.9465	-1.014	0.03228	0.3558	0.5822	NA
CG10597	FBgn0030832	tr|B7Z101|B7Z101_DROME	0.2333	0.7819	-0.07646	0.8102	0.3945	0.5824	NA
PheRS-m	FBgn0275436	sp|O16129|SYFM_DROME	-0.1247	0.8562	-0.2418	0.7076	-0.3312	0.5829	Translation
Lcp65Aa	FBgn0020645	tr|P91940|P91940_DROME	0.3139	0.7623	0.08251	0.6923	0.3388	0.5831	NA
CG5323	FBgn0034362	tr|Q7JVK8|Q7JVK8_DROME	0.08813	0.9408	0.2592	0.8623	0.523	0.5833	NA
Sas10	FBgn0029755	sp|Q9I7W5|SAS10_DROME	-0.09943	0.9039	0.06498	0.8411	-0.11	0.5835	NA
FASN3	FBgn0287184	tr|Q7PLB8|Q7PLB8_DROME	-0.06836	0.9306	1.057	0.01855	-0.6594	0.5841	NA
wuho	FBgn0029857	sp|Q9W415|WUHO_DROME	-0.05908	0.895	0.13	0.6936	-0.3618	0.5849	NA
metro	FBgn0050021	tr|A1Z8G0|A1Z8G0_DROME	0.008098	0.9379	-0.02525	0.8709	0.4556	0.5855	NA
alpha-Cat	FBgn0010215	sp|P35220|CTNA_DROME	0.4108	0.7409	0.4987	0.5232	-0.1568	0.5861	NA
neo	FBgn0039704	tr|Q9VAG2|Q9VAG2_DROME	0.4871	0.4784	0.5777	0.3113	0.2843	0.5869	NA
CG9451	FBgn0036876	tr|Q9VW00|Q9VW00_DROME	-0.4064	0.6532	1.079	0.06045	0.3338	0.5871	Metabolism of Lipids & Lipoproteins
c12.2	FBgn0040234	tr|M9PHH0|M9PHH0_DROME	0.2878	0.8964	0.563	0.6448	0.5974	0.5873	Unknown
Tango14	FBgn0031312	tr|Q9VPX8|Q9VPX8_DROME	-0.2536	0.7858	-0.2718	0.6463	0.1125	0.5875	NA
CG5390	FBgn0032213	tr|Q9VL01|Q9VL01_DROME	-0.2979	0.9382	0.01173	0.9023	-0.6293	0.5877	NA
sxc	FBgn0261403	tr|Q7KJA9|Q7KJA9_DROME	0.1777	0.9407	0.1554	0.8948	0.4239	0.5879	NA
epsilonTry	FBgn0010425	sp|P35005|TRYE_DROME	-0.6999	0.3903	0.07242	0.8553	0.483	0.5881	NA
Rpn9	FBgn0028691	tr|Q7KMP8|Q7KMP8_DROME	0.1769	0.9094	0.5632	0.4549	0.4179	0.5883	NA
RpS28b	FBgn0030136	sp|Q9W334|RS28_DROME	0.2907	0.7673	-0.1923	0.8535	0.3358	0.5887	NA
Tg	FBgn0031975	tr|Q9VLU2|Q9VLU2_DROME	-0.2534	0.8495	-0.1799	0.8086	-0.3804	0.5895	NA
hgo	FBgn0040211	sp|Q9VKJ0|HGD_DROME	0.7716	0.2526	0.348	0.6422	0.3589	0.5899	NA
Mms19	FBgn0037301	tr|Q95U54|Q95U54_DROME	0.2983	0.7579	0.5773	0.3561	-0.2153	0.5905	NA
CG40160	FBgn0058160	tr|Q95RS6|Q95RS6_DROME	0.6685	0.47	1.02	0.04233	0.522	0.5907	NA
CG4619	FBgn0032166	tr|Q7KTG0|Q7KTG0_DROME	0.05486	0.9429	-0.03332	0.8975	0.4291	0.5911	NA
yellow-b	FBgn0032601	tr|Q9VJI5|Q9VJI5_DROME	0.3808	0.8009	0.1528	0.8308	0.4735	0.5915	NA
Elp3	FBgn0031604	sp|Q9VQZ6|ELP3_DROME	-0.09733	0.8762	-0.2971	0.7792	-0.255	0.5923	NA
Uch-L5	FBgn0011327	tr|Q9XZ61|Q9XZ61_DROME	0.4333	0.9163	0.511	0.7918	0.6348	0.5925	NA
CG2846	FBgn0014930	sp|O76206|RIFK_DROME	0.305	0.9111	0.3888	0.8067	0.5095	0.5929	Metabolism of Vitamins & Co-Factors
RnpS1	FBgn0037707	tr|Q9VHC0|Q9VHC0_DROME	0.1485	0.936	0.2243	0.8744	0.4714	0.5931	NA
CG12963	FBgn0034031	tr|A0A0B4K878|A0A0B4K878_DROME	-0.4902	0.5554	-0.0857	0.764	0.04511	0.5933	NA
CG1434	FBgn0030554	tr|Q9VY45|Q9VY45_DROME	0.389	0.4966	0.2453	0.6961	0.1016	0.5935	NA
CG14762	FBgn0033250	tr|D0Z756|D0Z756_DROME	0.6728	0.3808	0.8513	0.1215	0.3959	0.5937	NA
Cht5	FBgn0038180	tr|Q9VFR3|Q9VFR3_DROME	0.3905	0.6386	1.587	0.01341	-0.1054	0.5939	NA
RAF2	FBgn0036624	tr|Q9VV52|Q9VV52_DROME	0.215	0.9155	0.3892	0.6965	0.4571	0.5941	NA
E(bx)	FBgn0000541	sp|Q9W0T1|NU301_DROME	0.01617	0.9397	0.212	0.8698	-0.2935	0.5947	NA
Pgant1	FBgn0034025	sp|Q6WV20|GALT1_DROME	-0.139	0.8076	-0.001255	0.7812	-0.05863	0.5951	NA
CG43078	FBgn0262508	tr|M9NFP8|M9NFP8_DROME	-0.2221	0.9491	-0.5594	0.7827	-0.6827	0.5952	NA
CG7519	FBgn0037087	tr|Q9VP29|Q9VP29_DROME	0.04239	0.928	0.2914	0.7925	0.3898	0.5958	NA
PhKgamma	FBgn0011754	tr|Q9I7D0|Q9I7D0_DROME	0.07925	0.8887	-0.3842	0.4708	-0.2223	0.5962	NA
CG4266	FBgn0034598	tr|A8DYK5|A8DYK5_DROME	0.1106	0.91	0.4204	0.7317	0.394	0.5964	NA
RpL11	FBgn0013325	sp|P46222|RL11_DROME	0.2235	0.8936	-0.1977	0.8819	0.5632	0.5966	NA
Faf2	FBgn0025608	tr|Q9VJ58|Q9VJ58_DROME	0.04703	0.9314	0.2896	0.737	0.3327	0.597	NA
Unr	FBgn0263352	tr|B7Z0E2|B7Z0E2_DROME	0.1022	0.9008	-0.1639	0.8313	-0.2458	0.5974	NA
Npc2b	FBgn0038198	tr|Q9VFN7|Q9VFN7_DROME	0.3352	0.6839	0.04328	0.7278	0.3074	0.5976	NA
Nup54	FBgn0033737	sp|Q9V6B9|NUP54_DROME	0.2815	0.7175	0.4304	0.5147	-0.04884	0.5978	NA
TfIIB	FBgn0004915	sp|P29052|TF2B_DROME	0.2072	0.8534	-0.0844	0.8469	0.3623	0.598	NA
cindr	FBgn0027598	tr|A0A0B4KI34|A0A0B4KI34_DROME	0.3303	0.9323	0.4326	0.7754	0.547	0.5981	NA
Rab10	FBgn0015789	tr|O15971|O15971_DROME	0.0794	0.9188	-0.1024	0.8183	0.3724	0.5983	NA
CG8839	FBgn0033717	tr|Q7K2E1|Q7K2E1_DROME	-0.1844	0.9456	-0.2981	0.8736	-0.5951	0.5987	NA
Tbc1d15-17	FBgn0031233	tr|Q9VPL5|Q9VPL5_DROME	0.08668	0.8773	0.4375	0.5562	0.1811	0.5991	Mitophagy
Prosbeta5	FBgn0029134	tr|Q7K148|Q7K148_DROME	-0.2482	0.8971	-0.289	0.7558	-0.4991	0.5997	NA
Vha100-5	FBgn0032373	tr|Q9VKF6|Q9VKF6_DROME	-0.5538	0.8462	-0.584	0.7017	-0.594	0.6002	NA
Nulp1	FBgn0027549	tr|Q9Y109|Q9Y109_DROME	0.1847	0.9383	0.05934	0.8904	0.4633	0.6004	NA
Acer	FBgn0016122	sp|Q9VLJ6|ACER_DROME	-0.1163	0.9471	-0.4229	0.8087	-0.5552	0.6008	NA
NimB2	FBgn0028543	tr|Q7KTA1|Q7KTA1_DROME	-0.1789	0.9128	-0.3337	0.7648	-0.5272	0.601	NA
Tim9a	FBgn0030480	sp|Q9VYD7|TIM9_DROME	0.03833	0.9402	0.1486	0.8736	0.4812	0.6016	Import & Sorting
CG4332	FBgn0030456	tr|Q9VYG3|Q9VYG3_DROME	-0.2879	0.7403	-0.04191	0.8276	-0.1744	0.6019	NA
Mdr65	FBgn0004513	sp|Q00748|MDR65_DROME	0.5044	0.4536	0.6243	0.2998	-0.1105	0.6023	NA
mRpL45	FBgn0263863	sp|Q9VCX3|RM45_DROME	-0.09147	0.9459	0.0155	0.9046	0.5076	0.604	Translation
CG11007	FBgn0034455	sp|Q7JW12|TMX2_DROME	0.03602	0.9339	0.2042	0.8424	0.4441	0.6042	NA
CG14120	FBgn0036321	tr|Q9VU22|Q9VU22_DROME	-0.2498	0.8772	0.1334	0.8515	-0.4433	0.6044	NA
LManIII	FBgn0032066	tr|Q9VLI2|Q9VLI2_DROME	0.4307	0.3582	-0.5651	0.3642	-0.01279	0.6046	NA
CG12321	FBgn0038577	tr|Q9VEC2|Q9VEC2_DROME	-0.4699	0.7671	-0.08491	0.8956	-0.4624	0.6048	NA
CG3777	FBgn0024989	tr|O76874|O76874_DROME	0.2704	0.9367	-0.705	0.3976	-0.5929	0.6049	NA
exp	FBgn0033668	tr|A1Z8R1|A1Z8R1_DROME	0.04912	0.9073	-0.2105	0.7225	-0.33	0.6051	NA
mRpL18	FBgn0026741	tr|Q7JVK1|Q7JVK1_DROME	0.229	0.9403	-0.001614	0.9012	0.5237	0.6053	Translation
Cyp12a4	FBgn0038681	sp|Q9VE00|C12A4_DROME	-0.2288	0.9342	-0.2329	0.8793	-0.6143	0.6061	Metabolism of Vitamins & Co-Factors
Gfat2	FBgn0039580	tr|Q9VAW3|Q9VAW3_DROME	-0.3549	0.8898	-0.5505	0.6925	-0.5822	0.6062	NA
Nrt	FBgn0004108	sp|P23654|NRT_DROME	0.3753	0.7184	0.929	0.09594	-0.1095	0.6064	NA
iotaTry	FBgn0015001	sp|P52905|TRYI_DROME	-0.106	0.9237	-0.1867	0.8402	-0.4237	0.6068	NA
CG18747	FBgn0042104	tr|Q9I7L1|Q9I7L1_DROME	0.2605	0.7798	0.2094	0.6564	0.2118	0.607	NA
Rap1	FBgn0004636	sp|P08645|RAP1_DROME	0.4538	0.736	0.4884	0.5761	0.4684	0.6072	NA
CG17327	FBgn0038107	tr|Q9VG06|Q9VG06_DROME	0.23	0.8354	0.3252	0.6681	0.3165	0.6074	Translation
CkIIbeta	FBgn0000259	sp|P08182|CSK2B_DROME	0.294	0.7539	0.4743	0.4577	0.1944	0.6081	NA
Prp8	FBgn0033688	tr|A1Z8U0|A1Z8U0_DROME	-0.2529	0.9072	-0.2352	0.8583	-0.3908	0.6085	NA
Tom40	FBgn0016041	sp|Q9U4L6|TO401_DROME	-0.1784	0.9162	0.2089	0.8907	0.5105	0.6086	Import & Sorting
stc	FBgn0001978	sp|P40798|STC_DROME	0.3434	0.6551	0.4212	0.5542	-0.01646	0.6088	NA
CNBP	FBgn0034802	sp|Q8T8R1|Y3800_DROME	0.3032	0.8701	0.2863	0.7571	0.4457	0.609	NA
Sec20	FBgn0037383	tr|Q9VNI9|Q9VNI9_DROME	0.3173	0.8625	0.2907	0.7969	0.4441	0.6092	Apoptosis
CG7071	FBgn0260467	tr|Q8SXS0|Q8SXS0_DROME	0.1942	0.9007	0.4189	0.6267	0.3774	0.6094	NA
CalpB	FBgn0025866	sp|Q9VT65|CANB_DROME	0.1599	0.9081	0.596	0.384	0.1921	0.6099	NA
ND-MLRQ	FBgn0052230	tr|Q8SYJ2|Q8SYJ2_DROME	0.1836	0.945	0.03551	0.9041	0.5391	0.6101	Oxidative Phosphorylation
CSN3	FBgn0027055	sp|Q8SYG2|CSN3_DROME	-0.05157	0.9236	0.09839	0.8588	0.2602	0.6103	NA
CG43179	FBgn0262808	tr|A0A0B4K650|A0A0B4K650_DROME	0.6477	0.2672	-0.5018	0.4178	0.04985	0.6105	NA
Dbp45A	FBgn0010220	sp|Q07886|DDX49_DROME	0.3583	0.5005	0.2204	0.6978	0.1533	0.6108	NA
cype	FBgn0015031	tr|Q9VMS1|Q9VMS1_DROME	0.1434	0.9199	0.3041	0.793	0.4915	0.6114	Oxidative Phosphorylation
CG31935	FBgn0051935	sp|Q9VQ26|RB3GP_DROME	0.3113	0.732	0.4427	0.3735	0.02373	0.6115	NA
eIF2Bepsilon	FBgn0023512	tr|Q9W541|Q9W541_DROME	-0.3109	0.6961	-0.00546	0.8352	-0.3635	0.6117	NA
CG7728	FBgn0036686	tr|Q9VVC9|Q9VVC9_DROME	-0.1122	0.9357	0.03773	0.8864	0.3598	0.6123	NA
Inx2	FBgn0027108	sp|Q9V427|INX2_DROME	-0.1133	0.9438	0.1765	0.8494	-0.4529	0.6124	NA
ced-6	FBgn0029092	sp|Q7JUY7|CED6_DROME	-0.05606	0.9475	0.02555	0.8999	-0.4982	0.6126	NA
LanB1	FBgn0261800	sp|P11046|LAMB1_DROME	0.1847	0.9513	0.7054	0.4056	0.6881	0.6128	NA
CHMP2B	FBgn0035589	tr|Q9VRJ5|Q9VRJ5_DROME	0.4057	0.7371	0.9043	0.09928	0.441	0.613	NA
CG30047	FBgn0050047	tr|Q058X1|Q058X1_DROME	-0.9746	0.1266	-0.2314	0.5944	0.0366	0.6132	NA
Prosbeta2	FBgn0023174	tr|Q9VUJ1|Q9VUJ1_DROME	0.3599	0.9143	0.4054	0.8127	0.5699	0.6133	NA
Oatp33Eb	FBgn0032435	tr|Q9VK82|Q9VK82_DROME	0.00816	0.9407	0.07853	0.8868	0.3514	0.6139	NA
CG12170	FBgn0037356	tr|Q9VNF5|Q9VNF5_DROME	0.4582	0.8674	0.6643	0.3963	0.5231	0.6141	Fatty Acid Biosynthesis & Elongation
CG10602	FBgn0032721	tr|Q9VJ39|Q9VJ39_DROME	-0.1766	0.9339	-0.2642	0.8835	-0.6384	0.6155	NA
CG14500	FBgn0034318	tr|A1ZB48|A1ZB48_DROME	-0.1472	0.9289	-0.2451	0.7482	0.3193	0.6158	NA
mip120	FBgn0033846	sp|A1Z9E2|LIN54_DROME	0.2692	0.9249	0.4394	0.721	0.5126	0.616	NA
CG2260	FBgn0030000	tr|Q9W3K3|Q9W3K3_DROME	-0.1047	0.6639	0.678	0.2473	-0.08903	0.6164	NA
CG2162	FBgn0035388	tr|E1JIB4|E1JIB4_DROME	0.2831	0.6994	0.1179	0.7557	0.1075	0.6165	NA
Aps	FBgn0036111	tr|Q7JVG2|Q7JVG2_DROME	0.3369	0.7417	0.003532	0.8683	0.3401	0.6169	NA
homer	FBgn0025777	tr|Q0E8S7|Q0E8S7_DROME	0.3182	0.8907	0.8122	0.144	0.4186	0.6172	NA
Cpr31A	FBgn0053302	tr|Q8IPD5|Q8IPD5_DROME	0.1212	0.9507	0.2195	0.8829	0.6019	0.6176	NA
Eglp4	FBgn0034885	tr|A0A0B4KFZ1|A0A0B4KFZ1_DROME	-0.3881	0.8447	-0.3966	0.789	-0.5127	0.6183	NA
hyx	FBgn0037657	tr|Q9VHI1|Q9VHI1_DROME	0.2961	0.9127	0.4837	0.6335	0.4097	0.6186	NA
CG3987	FBgn0038292	tr|Q9VFC9|Q9VFC9_DROME	-0.4287	0.8657	-0.2657	0.8774	-0.5536	0.6195	NA
Mocs2A	FBgn0260229	sp|P0C919|MOC2A_DROME	-0.3335	0.8991	-0.2316	0.8699	0.4352	0.6202	NA
Hmt-1	FBgn0038376	tr|Q9VF20|Q9VF20_DROME	0.1474	0.8569	0.2811	0.7247	0.2634	0.6207	Transmembrane Transport
CG6125	FBgn0038337	tr|Q9VF65|Q9VF65_DROME	0.8385	0.1724	0.5782	0.3923	0.3272	0.6209	NA
CG1532	FBgn0031143	tr|Q9VRD4|Q9VRD4_DROME	-0.619	0.7109	-0.3717	0.8373	-0.5359	0.6214	Unknown
SmD3	FBgn0023167	sp|O44437|SMD3_DROME	0.004828	0.912	-0.09722	0.8938	0.4122	0.6216	NA
alphaTub85E	FBgn0003886	sp|P06604|TBA2_DROME	-0.07375	0.9176	0.6204	0.395	0.3807	0.6218	NA
mRpS31	FBgn0036557	tr|Q9VUX1|Q9VUX1_DROME	0.3401	0.8427	0.3214	0.7803	0.3835	0.6221	Translation
CG17560	FBgn0038450	tr|Q9VES6|Q9VES6_DROME	-0.004862	0.9317	0.4154	0.5782	0.2627	0.6225	NA
CG33722	FBgn0064126	tr|Q6NL44|Q6NL44_DROME	0.4906	0.8096	0.584	0.5817	0.54	0.6226	NA
l(2)37Bb	FBgn0002021	tr|Q9VJ10|Q9VJ10_DROME	0.211	0.9373	0.3019	0.8498	0.4359	0.6228	Pyruvate Metabolism
betaTub60D	FBgn0003888	sp|P08841|TBB3_DROME	0.03459	0.9448	0.5817	0.5475	0.5313	0.623	NA
Cchl	FBgn0038925	tr|Q9VD55|Q9VD55_DROME	-0.05958	0.9502	-0.3012	0.8897	0.3423	0.6237	Oxidative Phosphorylation
Dlc90F	FBgn0024432	sp|Q94524|DYLT_DROME	-0.1926	0.8451	-0.2453	0.7325	-0.353	0.6238	NA
Nsun2	FBgn0026079	sp|Q9W4M9|NSUN2_DROME	-0.1046	0.9479	0.1576	0.8812	0.5529	0.624	NA
CG1234	FBgn0037489	sp|Q9VI82|NOC3L_DROME	0.09767	0.9363	0.3062	0.8446	0.2672	0.6243	NA
Cyp6a17	FBgn0015714	sp|Q9V770|C6A17_DROME	0.2231	0.896	-0.07021	0.8733	0.2681	0.6245	NA
Act5C	FBgn0000042	sp|P10987|ACT1_DROME	0.09018	0.8944	0.2801	0.7329	0.1828	0.625	NA
Arp2	FBgn0011742	sp|P45888|ARP2_DROME	0.1626	0.9078	0.2488	0.7876	0.3511	0.6253	Mitochondrial Dynamics
l(2)09851	FBgn0022288	tr|Q8SYL1|Q8SYL1_DROME	-0.001519	0.9494	0.1053	0.9052	0.4337	0.6257	NA
fray	FBgn0023083	tr|Q7KSD3|Q7KSD3_DROME	0.3525	0.8571	0.3675	0.7532	0.5008	0.6259	NA
Cnot4	FBgn0051716	tr|M9PB92|M9PB92_DROME	-0.1337	0.876	0.2336	0.7568	-0.09199	0.626	NA
MsrA	FBgn0000565	sp|P08761|MSRA_DROME	-0.4086	0.8914	1.623	0.0003587	0.353	0.6262	ROS Defense
Cortactin	FBgn0025865	tr|Q9VDF4|Q9VDF4_DROME	0.4629	0.8179	0.3791	0.7982	0.486	0.6269	NA
DCP1	FBgn0034921	tr|Q9W1H5|Q9W1H5_DROME	0.04284	0.9323	0.3605	0.7375	0.3796	0.627	NA
CG17272	FBgn0038830	tr|Q9VDI3|Q9VDI3_DROME	-0.3286	0.8151	-0.1966	0.8107	-0.3166	0.6274	NA
hoip	FBgn0286786	sp|Q9U3Z7|NH2L1_DROME	-0.2991	0.8819	0.04878	0.8885	0.4591	0.6277	NA
betaTub97EF	FBgn0003890	tr|Q8MST5|Q8MST5_DROME	0.03749	0.9509	0.393	0.7537	0.6125	0.6285	NA
Usp39	FBgn0030969	tr|Q9VWP1|Q9VWP1_DROME	0.06361	0.8482	0.05752	0.8337	-0.1851	0.6287	NA
roh	FBgn0250838	tr|Q0E8X7|Q0E8X7_DROME	0.2982	0.8902	0.1408	0.8598	0.3849	0.6299	NA
Mec2	FBgn0030993	tr|Q9VWL0|Q9VWL0_DROME	-0.1041	0.9341	0.08302	0.8812	0.3374	0.63	NA
CG10077	FBgn0035720	tr|Q8MZI3|Q8MZI3_DROME	-0.3434	0.9368	-0.07359	0.8863	0.5779	0.6302	NA
EMC3	FBgn0032292	tr|Q9VKR0|Q9VKR0_DROME	-0.006391	0.9441	0.2602	0.8696	0.4582	0.6304	NA
CG9691	FBgn0030160	tr|Q9W306|Q9W306_DROME	0.6365	0.4139	0.3943	0.6425	0.4215	0.6307	NA
Pisd	FBgn0026576	tr|Q9VCE0|Q9VCE0_DROME	-0.6483	0.4886	-0.203	0.8751	-0.409	0.6308	Metabolism of Lipids & Lipoproteins
chb	FBgn0021760	sp|Q9NBD7|CLASP_DROME	0.172	0.9329	0.398	0.7789	0.4121	0.6312	NA
Nup93-2	FBgn0038274	tr|Q9VFE7|Q9VFE7_DROME	-0.03582	0.9388	0.3898	0.7553	0.3848	0.6317	NA
Spase25	FBgn0030306	sp|Q9VYY2|SPCS2_DROME	-0.2342	0.9397	-0.2777	0.8695	-0.4815	0.632	NA
CG11980	FBgn0037652	tr|Q8INP9|Q8INP9_DROME	0.0869	0.9372	0.3611	0.8088	0.533	0.6322	NA
l(1)10Bb	FBgn0001491	tr|O97454|O97454_DROME	-0.06953	0.8841	0.05891	0.8704	0.03808	0.6323	NA
CG8207	FBgn0034035	tr|Q8SXU3|Q8SXU3_DROME	-0.05875	0.9271	0.2295	0.8192	-0.3691	0.6327	NA
Pex5	FBgn0023516	tr|O46085|O46085_DROME	-0.3937	0.7975	-0.8333	0.1275	-0.4058	0.633	NA
CG3842	FBgn0029866	tr|Q9W404|Q9W404_DROME	0.3111	0.7907	0.1352	0.8663	0.1884	0.6331	NA
zf30C	FBgn0270924	tr|Q9VL91|Q9VL91_DROME	-0.2796	0.7499	-0.01331	0.8172	-0.07814	0.6333	NA
CG5044	FBgn0038326	tr|Q86BP1|Q86BP1_DROME	-0.1135	0.9292	-0.04136	0.9011	-0.5284	0.6341	Amino Acid Metabolism
Dys	FBgn0260003	sp|Q9VDW6|DMDA_DROME	0.2533	0.9228	0.4585	0.6458	0.4424	0.6349	NA
Cad87A	FBgn0037963	sp|Q9VGG5|CAD87_DROME	-0.1898	0.826	0.3268	0.534	-0.04636	0.6356	NA
PRAS40	FBgn0267824	tr|Q7JXA2|Q7JXA2_DROME	0.3155	0.9049	0.122	0.8933	0.4606	0.6357	NA
CG3008	FBgn0031643	tr|Q9VR42|Q9VR42_DROME	0.5039	0.5325	0.4406	0.5318	0.3116	0.6365	NA
CG13492	FBgn0034662	tr|Q8MLU9|Q8MLU9_DROME	0.1327	0.8642	0.4512	0.5007	0.4324	0.6367	NA
T3dh	FBgn0017482	sp|Q9W265|HOT_DROME	0.3637	0.8964	-0.2236	0.8675	-0.5469	0.637	Pyruvate Metabolism
mRpL2	FBgn0036135	tr|Q9VTF8|Q9VTF8_DROME	0.1023	0.9458	0.04724	0.9008	0.4809	0.6381	Translation
Mcm2	FBgn0014861	sp|P49735|MCM2_DROME	-0.3397	0.8334	-0.07577	0.8816	-0.1782	0.6383	NA
CG5110	FBgn0032642	sp|Q9VJD2|LTOR3_DROME	0.2005	0.8606	0.1484	0.8027	0.3205	0.6384	NA
CG3356	FBgn0034989	tr|Q9W196|Q9W196_DROME	-0.1666	0.8646	0.2505	0.7026	0.1856	0.6392	NA
CG7246	FBgn0030081	tr|Q9W397|Q9W397_DROME	-0.3102	0.7773	0.1049	0.8661	0.0196	0.6395	NA
EMC6	FBgn0039259	tr|Q9VBZ8|Q9VBZ8_DROME	-0.2024	0.7842	-0.09936	0.8326	0.02788	0.6403	NA
P5CDh1	FBgn0037138	tr|Q9VNX4|Q9VNX4_DROME	0.1569	0.9414	0.1555	0.8842	-0.626	0.6405	Amino Acid Metabolism
RIC-3	FBgn0050296	tr|Q9W2N4|Q9W2N4_DROME	-0.03546	0.9263	-0.1714	0.8883	-0.499	0.6406	NA
puml	FBgn0033226	tr|Q5U191|Q5U191_DROME	0.04343	0.9258	-0.003572	0.848	0.3063	0.6408	NA
CG13126	FBgn0032168	tr|Q9VL60|Q9VL60_DROME	0.3495	0.8997	0.487	0.7264	0.4262	0.6411	Translation
me31B	FBgn0004419	sp|P23128|DDX6_DROME	0.0865	0.9481	0.2263	0.8905	0.4459	0.6413	NA
Vajk3	FBgn0028544	tr|Q9V3Z9|Q9V3Z9_DROME	0.335	0.9252	-1.497	0.002498	0.2696	0.6414	NA
Snr1	FBgn0011715	tr|Q24090|Q24090_DROME	0.3545	0.6727	0.1432	0.7859	0.3218	0.6417	NA
Mcm6	FBgn0025815	sp|Q9V461|MCM6_DROME	-0.04713	0.9165	-0.1916	0.8604	-0.3531	0.6421	NA
bur	FBgn0000239	tr|Q9VIE7|Q9VIE7_DROME	-0.07801	0.9459	0.1444	0.868	-0.487	0.6422	NA
CG15445	FBgn0031161	tr|Q9VRF3|Q9VRF3_DROME	-0.2627	0.8838	-0.6391	0.3313	-0.1397	0.6424	NA
Tomosyn	FBgn0030412	tr|Q9VYK6|Q9VYK6_DROME	-0.5377	0.4397	-0.4142	0.4869	0.2404	0.6425	NA
CG43340	FBgn0263077	tr|A0A0B4K7U0|A0A0B4K7U0_DROME	0.1878	0.9341	0.1529	0.888	0.4352	0.6427	NA
Pngl	FBgn0033050	sp|Q7KRR5|NGLY1_DROME	-0.07188	0.9306	-0.189	0.8518	0.3878	0.6435	NA
CG4563	FBgn0035006	tr|Q9W171|Q9W171_DROME	-0.2547	0.9326	-0.3639	0.8526	-0.3521	0.6438	NA
Baldspot	FBgn0260960	tr|Q9VV87|Q9VV87_DROME	-0.1173	0.9417	-0.1362	0.8806	0.3993	0.6442	NA
CG5577	FBgn0036759	tr|Q8SXC0|Q8SXC0_DROME	0.119	0.89	0.07324	0.86	-0.2719	0.6447	NA
AsnRS-m	FBgn0034177	tr|Q7JZR5|Q7JZR5_DROME	0.03884	0.9326	0.3112	0.7308	0.2796	0.6448	Translation
Tap42	FBgn0051852	tr|Q9VJZ5|Q9VJZ5_DROME	0.2505	0.9178	0.4941	0.6726	0.3663	0.6455	NA
ebi	FBgn0263933	sp|Q95RJ9|EBI_DROME	-0.01379	0.9012	0.04214	0.7578	0.1711	0.6456	NA
Dg	FBgn0034072	tr|A0A0C4DHF6|A0A0C4DHF6_DROME	0.1913	0.9409	0.5169	0.5938	0.4666	0.6459	NA
CG9154	FBgn0031777	sp|Q9VMH7|EFM5_DROME	-0.3255	0.6769	0.09184	0.6831	-0.1954	0.6461	NA
Pmm2	FBgn0036300	sp|Q9VTZ6|PMM_DROME	-0.09057	0.9409	-0.2973	0.8772	-0.5016	0.6464	NA
Tor	FBgn0021796	sp|Q9VK45|TOR_DROME	0.4257	0.7357	0.5996	0.3516	0.2984	0.6467	Mitochondrial Signaling
Ptp61F	FBgn0267487	sp|Q9W0G1|PTP61_DROME	-0.2974	0.7753	-0.009025	0.8465	0.2496	0.6468	NA
Galt	FBgn0263200	sp|Q9VMA2|GALT_DROME	-0.2478	0.8896	-0.4314	0.5895	-0.3566	0.6471	NA
Ski6	FBgn0032487	tr|Q9VK19|Q9VK19_DROME	0.3338	0.6882	0.2748	0.6858	0.1853	0.6474	NA
CG8963	FBgn0034181	tr|Q7K581|Q7K581_DROME	-0.08284	0.9296	-0.06817	0.8869	-0.448	0.6476	NA
CG10512	FBgn0037057	tr|Q9VP68|Q9VP68_DROME	-0.2098	0.948	-0.3287	0.8767	-0.6029	0.6477	NA
cn	FBgn0000337	sp|A1Z746|KMO_DROME	-0.08906	0.8918	0.4848	0.3664	-0.1082	0.6479	Amino Acid Metabolism
His2B:CG17949	FBgn0053878	sp|P02283|H2B_DROME	0.3126	0.9346	0.7104	0.3063	0.3805	0.648	NA
CG7488	FBgn0038106	tr|Q9VG07|Q9VG07_DROME	-0.06123	0.9285	0.021	0.8908	0.3584	0.6483	Translation
CG7791	FBgn0033038	tr|A1Z6H6|A1Z6H6_DROME	-0.1631	0.9322	-0.1638	0.875	-0.3718	0.6491	Import & Sorting
Irp-1B	FBgn0024957	tr|Q9VGZ3|Q9VGZ3_DROME	-0.5384	0.679	-0.193	0.8747	-0.5178	0.6495	NA
nec	FBgn0002930	tr|Q7JWX3|Q7JWX3_DROME	-0.04609	0.9379	-0.4485	0.7119	-0.4558	0.6497	NA
Ssb-c31a	FBgn0015299	sp|Q9VLR5|TCP4_DROME	-0.02692	0.8725	0.2027	0.7515	0.3088	0.6501	NA
CG1486	FBgn0031174	tr|Q9VRG8|Q9VRG8_DROME	-0.1124	0.9479	-0.3605	0.8603	-0.5202	0.6503	NA
CG8460	FBgn0031996	tr|Q9VLS0|Q9VLS0_DROME	0.17	0.9308	0.01657	0.8716	-0.2975	0.6504	NA
CASK	FBgn0013759	sp|Q24210|CSKP_DROME	0.1546	0.8893	0.2708	0.7084	-0.1112	0.6509	NA
CG10237	FBgn0032783	tr|Q9VIW5|Q9VIW5_DROME	0.1129	0.8731	0.2176	0.7382	0.3361	0.6512	NA
CG31266	FBgn0051266	tr|B7Z0L3|B7Z0L3_DROME	0.0796	0.9381	0.3259	0.8339	0.4576	0.6515	NA
CG5181	FBgn0031909	sp|Q9VM17|SOSSB_DROME	-0.003407	0.8852	0.3418	0.68	-0.008811	0.6516	NA
MTPAP	FBgn0024360	sp|O46102|PAPD1_DROME	-0.1103	0.8394	0.04977	0.8309	0.0521	0.6518	Translation
CG9338	FBgn0032899	tr|Q9VIH9|Q9VIH9_DROME	0.3579	0.9011	0.4303	0.707	0.4836	0.6522	NA
Fas3	FBgn0000636	sp|P15278|FAS3_DROME	0.4072	0.7958	0.6353	0.3902	0.4166	0.6524	NA
CG3224	FBgn0029885	sp|Q9W3Y0|ZN593_DROME	-0.1541	0.9383	0.07959	0.8968	0.3635	0.6525	NA
Prps	FBgn0036030	tr|Q9VT33|Q9VT33_DROME	-0.2637	0.9136	0.04685	0.8831	-0.4896	0.6527	NA
MRG15	FBgn0027378	sp|Q9Y0I1|EAF3_DROME	-0.29	0.8191	-0.3075	0.7373	-0.2211	0.6528	NA
Tsp42Ed	FBgn0029507	tr|Q7JWV7|Q7JWV7_DROME	-0.01802	0.9274	-0.1193	0.8573	-0.3606	0.653	NA
CG1441	FBgn0033464	tr|Q7K3T3|Q7K3T3_DROME	-0.4784	0.6537	-0.2082	0.7846	0.1511	0.6533	NA
Gnf1	FBgn0004913	sp|P35600|RFC1_DROME	0.05961	0.8308	0.3562	0.5807	0.0612	0.6535	NA
CG8562	FBgn0035779	tr|Q9VS66|Q9VS66_DROME	-0.1184	0.8556	-0.1076	0.7536	0.132	0.6537	NA
Alg1	FBgn0038552	tr|Q9VEE9|Q9VEE9_DROME	-0.18	0.8246	-0.01991	0.8116	-0.1599	0.6538	NA
CG7945	FBgn0036505	tr|Q95RY2|Q95RY2_DROME	0.0292	0.8312	-0.1928	0.7619	-0.3219	0.6543	NA
CG10623	FBgn0032727	tr|Q9VJ31|Q9VJ31_DROME	0.5056	0.6295	0.3757	0.6968	-0.3157	0.6546	NA
cyp33	FBgn0028382	sp|Q9V3G3|PPIE_DROME	0.09494	0.8854	0.2838	0.6056	0.1507	0.6549	NA
mRpL52	FBgn0033208	sp|Q7JWG9|RM52_DROME	0.1379	0.9185	-0.01141	0.8717	0.2971	0.6554	Translation
Pfrx	FBgn0027621	tr|Q9VWH7|Q9VWH7_DROME	-0.04464	0.9483	-0.2199	0.8934	-0.5161	0.6556	NA
Vha68-2	FBgn0263598	sp|Q27331|VATA2_DROME	-0.3247	0.9144	-0.3272	0.8528	-0.6441	0.6557	NA
ND-20L	FBgn0039669	tr|Q9VAK5|Q9VAK5_DROME	-0.08301	0.9047	-0.06722	0.845	-0.3218	0.656	Oxidative Phosphorylation
RpS15Aa	FBgn0010198	sp|P48149|RS15A_DROME	0.08651	0.9364	-0.3153	0.7913	0.3601	0.6562	NA
CG17065	FBgn0031099	sp|Q9VR81|NAGA_DROME	0.6306	0.4087	0.2647	0.6823	-0.0432	0.6563	NA
for	FBgn0000721	sp|Q03043|KGP24_DROME	0.08325	0.9452	-0.1049	0.8971	-0.4892	0.6565	NA
CG10343	FBgn0032703	tr|Q9VJ60|Q9VJ60_DROME	0.1555	0.9441	0.2028	0.8867	0.4511	0.6569	NA
Sdhaf3	FBgn0038437	sp|Q8SZ16|SDHF3_DROME	0.02443	0.9391	0.02201	0.8851	0.3808	0.657	Oxidative Phosphorylation
RpLP1	FBgn0002593	sp|P08570|RLA1_DROME	-0.06611	0.9433	-0.1602	0.8712	0.3542	0.6575	NA
hrg	FBgn0015949	tr|A0A0B4KG96|A0A0B4KG96_DROME	0.1027	0.8693	0.1064	0.8059	0.2467	0.6578	NA
CG8745	FBgn0036381	sp|Q9VU95|AGT2L_DROME	1.423	0.001399	0.7077	0.233	-0.3585	0.6579	Amino Acid Metabolism
CG7694	FBgn0038627	sp|Q9VE61|RN181_DROME	-0.2763	0.8938	-0.4668	0.6018	-0.3675	0.658	NA
PlexA	FBgn0025741	tr|Q9V491|Q9V491_DROME	0.234	0.9054	0.3518	0.6769	0.3494	0.6582	NA
Zpr1	FBgn0030096	tr|Q9W379|Q9W379_DROME	0.1013	0.9481	0.1917	0.8966	0.5254	0.6583	NA
crp	FBgn0001994	tr|Q9V406|Q9V406_DROME	0.1385	0.9179	0.293	0.7652	0.2726	0.6585	NA
Ugt37A3	FBgn0038083	tr|Q9VG29|Q9VG29_DROME	-0.03754	0.8841	-0.05697	0.8918	0.272	0.6586	NA
su(f)	FBgn0003559	sp|P25991|SUF_DROME	-0.1393	0.8338	0.04226	0.8045	-0.08316	0.6587	NA
bys	FBgn0010292	sp|P51406|BYS_DROME	-0.351	0.7776	-0.09671	0.8824	0.3013	0.6593	NA
Sply	FBgn0010591	sp|Q9V7Y2|SGPL_DROME	-0.3436	0.9337	-0.5385	0.7493	-0.5811	0.6597	NA
CG12608	FBgn0030630	tr|Q9VXW3|Q9VXW3_DROME	0.196	0.8677	0.4749	0.5736	0.3015	0.6599	NA
CHORD	FBgn0029503	sp|Q9VCC0|CHRD1_DROME	0.391	0.9079	0.2068	0.8942	0.5293	0.66	NA
Cpsf100	FBgn0027873	sp|Q9V3D6|CPSF2_DROME	0.07851	0.8608	0.3954	0.6034	0.02687	0.6602	NA
SelR	FBgn0267376	sp|Q8INK9|MSRB_DROME	0.1185	0.9396	0.03611	0.8274	0.3794	0.6603	ROS Defense
Bap60	FBgn0025463	sp|Q9VYG2|BAP60_DROME	-0.02763	0.9272	0.1549	0.8369	-0.1572	0.6607	NA
mip130	FBgn0023509	tr|Q9W542|Q9W542_DROME	-0.0442	0.9261	0.2577	0.7817	0.2681	0.6612	NA
CG5819	FBgn0034717	tr|Q7JWP9|Q7JWP9_DROME	-0.2062	0.8263	-0.4872	0.448	-0.275	0.6628	NA
CG8468	FBgn0033913	tr|Q7K1L4|Q7K1L4_DROME	-0.1065	0.9443	-0.2396	0.8855	-0.4241	0.663	NA
RpII140	FBgn0262955	sp|P08266|RPB2_DROME	0.3026	0.901	0.5742	0.5133	0.3715	0.6631	NA
RhoGAP1A	FBgn0025836	tr|X2JC00|X2JC00_DROME	0.06255	0.941	0.1601	0.8811	-0.2275	0.6635	NA
CG6073	FBgn0039417	sp|Q9VBG6|HGH1_DROME	-0.09409	0.8958	-0.04788	0.8329	0.1696	0.6637	NA
Gmer	FBgn0267823	sp|Q9W1X8|FCL_DROME	-0.08775	0.9098	0.02476	0.873	0.1722	0.6642	NA
CG5641	FBgn0038046	sp|Q9VG73|ILF2_DROME	0.0402	0.9404	0.1912	0.8037	0.3191	0.6645	NA
mRpL30	FBgn0029718	tr|Q9W4I3|Q9W4I3_DROME	0.1123	0.938	0.09041	0.8998	0.4858	0.6648	Translation
Vav	FBgn0040068	sp|Q9NHV9|VAV_DROME	0.1547	0.6731	0.2512	0.5663	-0.1513	0.6653	NA
CG10470	FBgn0032746	tr|Q9VJ11|Q9VJ11_DROME	-0.08043	0.8897	0.1019	0.838	0.2329	0.6655	NA
Nepl21	FBgn0027578	tr|Q9Y136|Q9Y136_DROME	-0.3537	0.9183	-0.3372	0.8427	-0.5081	0.6656	NA
mRpS33	FBgn0038426	tr|Q9VEV5|Q9VEV5_DROME	-0.1584	0.9123	-0.124	0.8669	0.3147	0.666	Translation
CG31249	FBgn0051249	tr|Q9VEG8|Q9VEG8_DROME	0.1311	0.9403	0.08564	0.8937	0.4381	0.6663	NA
Trpml	FBgn0262516	tr|Q9VW35|Q9VW35_DROME	-0.09233	0.8622	0.3322	0.5875	-0.01839	0.6667	NA
dpy	FBgn0053196	tr|M9PB30|M9PB30_DROME	-0.598	0.4325	0.8594	0.1196	0.3196	0.667	NA
CkIalpha	FBgn0015024	sp|P54367|KC1A_DROME	-0.4163	0.7464	-0.2175	0.7844	-0.2421	0.6673	NA
Rbcn-3A	FBgn0023458	tr|Q9W425|Q9W425_DROME	0.1507	0.9377	0.2245	0.8543	0.426	0.6677	NA
CG2556	FBgn0030396	tr|Q9VYM2|Q9VYM2_DROME	0.2748	0.9263	0.4103	0.8142	0.495	0.6679	NA
Arfip	FBgn0037884	tr|Q9VGQ8|Q9VGQ8_DROME	-0.1396	0.8818	0.01079	0.8305	-0.2534	0.6683	NA
Rop	FBgn0004574	sp|Q07327|ROP_DROME	0.4496	0.9152	0.7636	0.2584	0.5529	0.6685	NA
CG9572	FBgn0031089	tr|Q9W5X1|Q9W5X1_DROME	0.2775	0.7178	0.01627	0.8337	0.3369	0.6687	NA
Tom70	FBgn0032397	tr|Q9VKC8|Q9VKC8_DROME	-0.03957	0.9359	0.1306	0.8992	0.4787	0.6693	Import & Sorting
TFAM	FBgn0038805	tr|Q86BR8|Q86BR8_DROME	0.1454	0.9462	0.2464	0.885	0.5203	0.6694	Replication & Transcription
mRpS17	FBgn0034986	tr|Q9W199|Q9W199_DROME	0.119	0.9467	0.08927	0.9033	0.5108	0.6697	Translation
Flo1	FBgn0024754	sp|O61491|FLOT1_DROME	0.3223	0.9366	0.5473	0.704	0.534	0.6698	NA
CG42813	FBgn0261995	tr|Q9VB64|Q9VB64_DROME	0.3724	0.7985	0.3773	0.8232	0.5047	0.6702	NA
CG12974	FBgn0037065	tr|Q7KTW4|Q7KTW4_DROME	0.4586	0.6806	0.4504	0.6389	0.3535	0.6705	NA
Pgant7	FBgn0030930	sp|Q8MV48|GALT7_DROME	-0.2629	0.8907	0.2192	0.8284	-0.3502	0.6708	NA
dnc	FBgn0000479	sp|Q9W4T4|PDE4A_DROME	0.186	0.9302	0.0987	0.8853	0.344	0.671	NA
l(1)G0289	FBgn0028331	tr|Q9W2V9|Q9W2V9_DROME	-0.2413	0.9285	0.1002	0.8901	-0.258	0.6712	NA
BEAF-32	FBgn0015602	tr|Q7JN06|Q7JN06_DROME	0.01068	0.9133	0.2559	0.7295	0.1269	0.6713	NA
CG11123	FBgn0033169	tr|Q7JX95|Q7JX95_DROME	0.2015	0.8391	0.5708	0.4859	-0.004516	0.6716	NA
Aladin	FBgn0030122	sp|Q9W351|AAAS_DROME	0.3087	0.7249	0.2262	0.6314	-0.057	0.6721	NA
CG5515	FBgn0039163	tr|Q9VCB9|Q9VCB9_DROME	-0.03756	0.9053	0.0982	0.8107	-0.3062	0.6724	NA
mRpL4	FBgn0001995	tr|Q9V3D0|Q9V3D0_DROME	-0.02331	0.9444	0.1997	0.8805	0.4825	0.6727	Translation
CG5913	FBgn0039385	tr|Q9VBK9|Q9VBK9_DROME	0.2611	0.9029	0.2336	0.8545	0.4074	0.6729	NA
ubl	FBgn0022224	sp|Q9V998|UBL5_DROME	0.1173	0.9216	0.3317	0.6872	0.3134	0.673	UPRmt
CG12848	FBgn0040666	tr|Q9W114|Q9W114_DROME	-0.02491	0.9429	0.1464	0.8741	0.4173	0.6734	Translation
Lk6	FBgn0017581	tr|Q9VGI4|Q9VGI4_DROME	0.1649	0.8589	0.1764	0.7825	0.2539	0.6735	NA
CG8520	FBgn0033734	tr|Q7K4T8|Q7K4T8_DROME	0.05861	0.9394	0.1696	0.8718	0.3775	0.6741	Protein Stability & Degradation
mesh	FBgn0051004	sp|Q0KHY3|MESH_DROME	0.3186	0.9221	0.6642	0.5306	0.522	0.6742	NA
RpL38	FBgn0040007	sp|Q9W5N2|RL38_DROME	-0.1718	0.9417	-0.2806	0.8639	0.456	0.6743	NA
CG34396	FBgn0085425	tr|Q9W2L7|Q9W2L7_DROME	-0.005194	0.9316	0.2721	0.7636	0.1761	0.6745	NA
Skeletor	FBgn0262717	sp|Q9GPJ1|SKEL2_DROME	-0.5291	0.6272	0.04645	0.8831	-0.4674	0.6747	NA
Arp10	FBgn0031050	tr|Q9VWE8|Q9VWE8_DROME	-0.04619	0.928	0.1369	0.8589	-0.1522	0.6748	NA
Gal	FBgn0001089	tr|Q9VMJ5|Q9VMJ5_DROME	0.3443	0.7435	-0.04956	0.8938	-0.3846	0.675	NA
trsn	FBgn0033528	tr|Q7JVK6|Q7JVK6_DROME	0.2547	0.9101	0.6638	0.3218	0.361	0.6752	NA
PPP4R2r	FBgn0030208	sp|Q9W2U4|PP4R2_DROME	0.1892	0.9371	0.02286	0.8956	-0.3528	0.6754	NA
Acn	FBgn0263198	tr|Q9VJ12|Q9VJ12_DROME	0.2378	0.934	0.3413	0.8	0.4223	0.6755	NA
MESK2	FBgn0043070	tr|Q9GU50|Q9GU50_DROME	0.002735	0.9138	-0.1518	0.7992	-0.1727	0.6756	NA
Pvr	FBgn0032006	tr|E1JHB7|E1JHB7_DROME	0.4122	0.7502	0.2875	0.8011	0.2966	0.6758	NA
CG11899	FBgn0014427	sp|Q9VAN0|SERC_DROME	-0.1572	0.9387	0.2965	0.8508	0.4148	0.676	NA
CG14812	FBgn0026090	tr|O96824|O96824_DROME	0.1341	0.9112	0.1497	0.7781	-0.1045	0.6768	NA
CG4390	FBgn0038771	tr|Q7KSB5|Q7KSB5_DROME	-0.1804	0.9205	-0.2113	0.8789	-0.4447	0.6772	NA
CG10126	FBgn0038088	tr|Q86PF4|Q86PF4_DROME	0.2371	0.9347	0.2395	0.8738	-0.4828	0.6776	NA
ECSIT	FBgn0028436	sp|Q9U6M0|ECSIT_DROME	0.1466	0.8497	-0.2334	0.7427	-0.2415	0.6778	Oxidative Phosphorylation
CG9246	FBgn0032925	sp|Q9VIF0|NOC2L_DROME	0.0287	0.92	0.09872	0.8489	0.1168	0.6779	NA
Coq6	FBgn0031713	sp|Q9VMQ5|COQ6_DROME	0.2192	0.922	0.6864	0.3055	0.4134	0.6781	Ubiquinone Biosynthesis
hebe	FBgn0033448	tr|Q7K568|Q7K568_DROME	0.09892	0.9518	0.1519	0.9055	0.4728	0.6792	NA
CG7970	FBgn0035252	tr|A0A0S0WGR0|A0A0S0WGR0_DROME	0.04418	0.8936	-0.0749	0.8379	0.2624	0.6795	NA
CG14621	FBgn0031183	sp|Q9VR50|S35E1_DROME	-0.1411	0.8756	-0.2725	0.7091	-0.1636	0.6796	NA
CG44251	FBgn0265186	tr|Q7JR80|Q7JR80_DROME	0.04733	0.9289	0.0482	0.8798	0.3891	0.6797	NA
Tcs3	FBgn0283681	sp|Q9VV41|OSGEP_DROME	0.2006	0.8266	0.5129	0.435	0.1014	0.6799	NA
CG17333	FBgn0030239	sp|Q9VZ64|6PGL_DROME	-0.2921	0.9387	-0.525	0.7915	-0.5631	0.68	Pentose Phosphate Pathway
mRpL48	FBgn0031357	tr|Q9VQ35|Q9VQ35_DROME	0.1127	0.9461	0.07695	0.9038	0.4936	0.6806	Translation
CG6299	FBgn0030641	tr|Q9VXV1|Q9VXV1_DROME	-0.06596	0.9277	0.1972	0.7887	0.129	0.6807	NA
CG7546	FBgn0035793	tr|B7Z0D3|B7Z0D3_DROME	0.203	0.9454	0.2004	0.8939	0.5219	0.6809	NA
RpL14	FBgn0017579	sp|P55841|RL14_DROME	0.04847	0.9466	-0.2311	0.8886	0.5321	0.6811	NA
drongo	FBgn0020304	tr|E1JHR0|E1JHR0_DROME	0.1636	0.813	0.3689	0.6137	0.2612	0.6815	NA
hdly	FBgn0038842	tr|A8JR58|A8JR58_DROME	0.1648	0.8773	0.04894	0.8459	0.1833	0.6816	NA
CG10166	FBgn0032799	sp|Q9VIU7|DPM1_DROME	-0.1294	0.9232	0.06628	0.8804	-0.3514	0.682	NA
atilla	FBgn0032422	tr|Q9VK99|Q9VK99_DROME	0.03732	0.907	0.1566	0.7024	0.2767	0.6821	NA
GCS1	FBgn0030289	tr|Q9VZ04|Q9VZ04_DROME	0.04703	0.9352	0.06347	0.8693	0.2221	0.6824	NA
RIOK1	FBgn0036187	tr|Q9VTL5|Q9VTL5_DROME	-0.09646	0.9292	0.002964	0.8647	-0.05431	0.6825	NA
Nop17l	FBgn0033224	sp|Q0E9G3|KTU_DROME	0.2573	0.8608	0.6606	0.3351	0.1938	0.6826	NA
Hsp26	FBgn0001225	sp|P02517|HSP26_DROME	0.5322	0.5859	0.01034	0.8601	0.05425	0.6829	NA
CG12375	FBgn0031987	sp|Q9VLS9|LACB2_DROME	0.03232	0.9398	-0.1677	0.8958	-0.4547	0.6831	Translation
CG2021	FBgn0035271	tr|Q9W087|Q9W087_DROME	-0.2381	0.8109	0.2204	0.7251	0.2355	0.6832	NA
coro	FBgn0265935	tr|A0A0B4KEJ7|A0A0B4KEJ7_DROME	-0.3089	0.9354	-0.3882	0.8626	-0.5344	0.6835	NA
CG4658	FBgn0032170	tr|Q9VL57|Q9VL57_DROME	-0.1465	0.8721	0.06375	0.8387	-0.1559	0.6836	NA
CG3156	FBgn0023536	tr|Q8SWW9|Q8SWW9_DROME	-0.03016	0.9096	0.3396	0.6089	0.09145	0.6837	Transmembrane Transport
Sec3	FBgn0266669	sp|Q9VVG4|EXOC1_DROME	0.1259	0.8683	0.08708	0.8316	-0.1973	0.6839	NA
heph	FBgn0011224	tr|A0A0B4K6W9|A0A0B4K6W9_DROME	0.1294	0.9223	0.6902	0.308	0.1789	0.6841	NA
TwdlX	FBgn0052571	tr|Q8IR11|Q8IR11_DROME	0.1087	0.9439	0.2382	0.8157	0.4185	0.6844	NA
ABCD	FBgn0039890	sp|Q7JUN3|ABCD_DROME	-0.3146	0.8939	-0.1693	0.8655	-0.4305	0.6845	Metabolism of Lipids & Lipoproteins
Vdup1	FBgn0035103	tr|Q0E8K8|Q0E8K8_DROME	-0.2973	0.7522	-0.3473	0.6006	-0.1018	0.6846	NA
CG8675	FBgn0030834	tr|Q9VX62|Q9VX62_DROME	0.1834	0.839	0.3601	0.6917	0.107	0.6848	NA
ND-20	FBgn0030718	tr|Q9VXK7|Q9VXK7_DROME	0.2207	0.8646	-0.1414	0.8226	0.1162	0.6851	Oxidative Phosphorylation
Mocs2B	FBgn0039280	sp|Q9VBX2|MOC2B_DROME	-0.01855	0.8937	0.03965	0.8084	0.2287	0.6855	NA
par-6	FBgn0026192	tr|O97111|O97111_DROME	0.0283	0.9309	0.3337	0.6819	0.3292	0.6859	NA
rho-4	FBgn0030318	tr|Q9VYW6|Q9VYW6_DROME	0.1915	0.94	0.532	0.6275	0.4394	0.6864	NA
CG2091	FBgn0037372	tr|Q9VNH5|Q9VNH5_DROME	-0.001411	0.8989	0.126	0.8145	-0.1653	0.687	NA
CG3819	FBgn0036833	tr|Q9VVV1|Q9VVV1_DROME	-0.09147	0.9259	-0.4124	0.6717	0.2529	0.6873	NA
Cul1	FBgn0015509	sp|Q24311|CUL1_DROME	-0.00609	0.9244	0.05361	0.8778	-0.2252	0.6875	NA
GILT1	FBgn0038149	sp|Q95RA9|GILT1_DROME	-0.1322	0.9453	-0.05263	0.8998	-0.4921	0.6878	NA
JhI-26	FBgn0028424	tr|Q7K0P0|Q7K0P0_DROME	-0.15	0.9401	-0.1396	0.8874	-0.4341	0.6881	NA
GstD9	FBgn0038020	tr|Q9VGA0|Q9VGA0_DROME	-0.1731	0.9199	-0.1604	0.8773	-0.4308	0.6885	NA
PRL-1	FBgn0024734	tr|O61722|O61722_DROME	0.2757	0.9132	0.4934	0.6613	0.4229	0.6887	NA
Cyp6d5	FBgn0038194	sp|Q9VFP1|CP6D5_DROME	-0.2355	0.9451	-0.7867	0.184	0.3307	0.6893	NA
CG6693	FBgn0037878	sp|Q9VGR7|Y6693_DROME	-0.06411	0.9029	0.3626	0.5503	-0.04852	0.6896	NA
CG31100	FBgn0051100	tr|A0A0B4KGW3|A0A0B4KGW3_DROME	-0.3118	0.6438	0.0622	0.811	0.05573	0.6898	NA
jagn	FBgn0037374	sp|Q7K1V5|JAGN_DROME	-0.07851	0.8859	0.09924	0.8621	0.1939	0.69	NA
Wwox	FBgn0031972	sp|Q9VLU5|WWOX_DROME	0.2225	0.8101	0.2244	0.6982	0.2509	0.6905	NA
CG7054	FBgn0038972	tr|Q9VD02|Q9VD02_DROME	0.1031	0.9453	0.154	0.9015	0.4963	0.6908	NA
mle	FBgn0002774	sp|P24785|MLE_DROME	0.06314	0.9102	0.2693	0.7801	0.1571	0.6909	NA
Ugt37A2	FBgn0038082	tr|Q9VG30|Q9VG30_DROME	-0.8901	0.1364	-0.9487	0.07534	-0.2937	0.691	NA
Akt1	FBgn0010379	sp|Q8INB9|AKT1_DROME	-0.2707	0.8336	0.0589	0.8796	0.1975	0.6911	NA
l(3)77CDf	FBgn0287585	tr|Q9VPD3|Q9VPD3_DROME	-0.4012	0.7395	-0.1933	0.7495	0.1417	0.6912	NA
mRpL10	FBgn0031231	sp|Q9VPL3|RM10_DROME	-0.01389	0.9	-0.1672	0.7795	0.2488	0.6915	Translation
AspRS-m	FBgn0051739	tr|Q9VJH2|Q9VJH2_DROME	0.1242	0.9491	0.2759	0.8985	0.5463	0.6916	Translation
CG1544	FBgn0039827	sp|Q9VA02|DHTK1_DROME	0.3842	0.8292	-0.1355	0.8677	-0.5402	0.6917	Amino Acid Metabolism
Lasp	FBgn0063485	sp|Q8I7C3|LASP1_DROME	0.6045	0.7438	0.7275	0.3359	0.5054	0.6918	NA
HUWE1	FBgn0030674	tr|X2JF73|X2JF73_DROME	0.1824	0.9099	-0.104	0.8441	0.2356	0.693	NA
NC2beta	FBgn0028926	sp|Q9VJQ5|NC2B_DROME	0.1497	0.8688	0.3869	0.6256	0.2109	0.6932	NA
CG15093	FBgn0034390	sp|Q9V8M5|3HIDH_DROME	-0.2982	0.9424	-0.8456	0.1028	-0.5782	0.6938	Amino Acid Metabolism
Ugt317A1	FBgn0040091	tr|Q9W228|Q9W228_DROME	-0.1418	0.8395	-0.4913	0.4362	-0.2218	0.6939	NA
CG4572	FBgn0038738	tr|Q9VDT5|Q9VDT5_DROME	-0.1922	0.9429	-0.0503	0.8978	-0.4675	0.6946	NA
Tango4	FBgn0030365	tr|Q9VYQ9|Q9VYQ9_DROME	0.0531	0.9389	0.506	0.566	0.343	0.6947	NA
CG11414	FBgn0035024	tr|Q9W149|Q9W149_DROME	0.03895	0.9473	0.0003494	0.8953	0.4115	0.695	NA
Yip1d1	FBgn0032465	tr|Q9VK46|Q9VK46_DROME	-0.05727	0.9328	-0.1882	0.8297	-0.255	0.6952	NA
Cyp12a5	FBgn0038680	sp|Q9VE01|C12A5_DROME	0.4736	0.6648	0.2954	0.7739	-0.3095	0.6953	Metabolism of Vitamins & Co-Factors
CG17598	FBgn0031194	tr|Q9VR62|Q9VR62_DROME	0.1664	0.9366	0.3839	0.7865	0.4002	0.6954	NA
vanin-like	FBgn0040069	sp|Q9NFP1|VNNL1_DROME	-0.9692	0.03944	-0.3227	0.7711	0.4143	0.6958	NA
TBPH	FBgn0025790	tr|Q8SXP8|Q8SXP8_DROME	0.1219	0.9257	0.399	0.6741	0.3516	0.696	NA
CG17475	FBgn0038481	tr|Q9VEM8|Q9VEM8_DROME	-0.187	0.8364	-0.2392	0.7632	-0.2697	0.6962	NA
CG13630	FBgn0039219	tr|Q9VC48|Q9VC48_DROME	0.1192	0.9412	0.1588	0.8889	0.2625	0.6964	Import & Sorting
mRpL41	FBgn0034001	sp|Q7JZM8|RM41_DROME	0.005608	0.9375	0.3273	0.7757	0.3163	0.6965	Translation
Ide	FBgn0001247	sp|P22817|IDE_DROME	0.4364	0.9187	0.5523	0.802	0.5679	0.6967	Mitochondrial Signaling
CG6415	FBgn0032287	tr|Q9VKR4|Q9VKR4_DROME	0.1629	0.9461	-0.4457	0.6173	-0.4374	0.6968	NA
CG14613	FBgn0031188	tr|Q9VR55|Q9VR55_DROME	-0.1486	0.9031	0.04525	0.8527	0.2624	0.6969	Unknown
SLIRP2	FBgn0037602	tr|Q9VHP3|Q9VHP3_DROME	0.3993	0.6443	0.219	0.6911	-0.03104	0.697	Translation
Obp99c	FBgn0039682	tr|Q9VAI9|Q9VAI9_DROME	-0.2213	0.8681	-0.3497	0.8206	-0.4325	0.6973	NA
CG1218	FBgn0037377	sp|Q9VNI3|HPF1_DROME	0.06517	0.9297	0.04151	0.8731	0.06612	0.6977	NA
Sirup	FBgn0031971	sp|Q9VLU6|SDHF4_DROME	0.8292	0.1938	0.2848	0.6559	-0.1755	0.698	Oxidative Phosphorylation
mRpS25	FBgn0030572	sp|Q9VY28|RT25_DROME	-0.03188	0.9423	0.06589	0.8885	0.3063	0.6983	Translation
Hlc	FBgn0001565	tr|Q9VRI0|Q9VRI0_DROME	0.08732	0.8708	0.02928	0.8671	0.1436	0.6984	NA
CG8187	FBgn0034027	tr|Q7K1W5|Q7K1W5_DROME	0.2083	0.9364	0.2113	0.8866	0.431	0.6985	NA
Grasp65	FBgn0036919	tr|Q9VW57|Q9VW57_DROME	-0.252	0.9279	-0.3404	0.7971	-0.4473	0.6986	NA
pr	FBgn0003141	sp|P48611|PTPS_DROME	0.03971	0.9448	-0.1748	0.8757	-0.419	0.6991	NA
beg	FBgn0036691	sp|Q8T3L6|FABD_DROME	0.2303	0.9012	0.3691	0.7374	0.2896	0.6994	Fatty Acid Biosynthesis & Elongation
SdhC	FBgn0037873	tr|Q9VGS3|Q9VGS3_DROME	0.07219	0.9288	0.06506	0.8674	0.2581	0.6995	Oxidative Phosphorylation
nito	FBgn0027548	sp|Q7KMJ6|NITO_DROME	0.07292	0.9502	0.259	0.8935	0.4571	0.6999	NA
Grx1	FBgn0036820	tr|Q9VVT6|Q9VVT6_DROME	0.2162	0.9357	0.08096	0.8982	0.4546	0.7	NA
Arpc1	FBgn0001961	tr|O97182|O97182_DROME	-0.1078	0.939	-0.1983	0.8616	-0.471	0.7007	NA
CG17660	FBgn0031356	tr|Q9VQ34|Q9VQ34_DROME	-0.002468	0.8998	-0.07443	0.8287	-0.2005	0.7009	NA
Bx42	FBgn0004856	sp|P39736|BX42_DROME	0.1492	0.9346	0.386	0.7381	0.2735	0.701	NA
ProRS-m	FBgn0027082	tr|Q9VZY9|Q9VZY9_DROME	0.06978	0.909	0.09388	0.8355	-0.2342	0.7011	Translation
Jabba	FBgn0259682	tr|B7YZK5|B7YZK5_DROME	-0.1032	0.9116	-0.387	0.6788	-0.302	0.7013	NA
BuGZ	FBgn0032600	tr|M9PBC6|M9PBC6_DROME	-0.03825	0.8734	0.04887	0.8538	0.104	0.7019	NA
CG9471	FBgn0037749	tr|Q9VH72|Q9VH72_DROME	-0.3891	0.8848	-0.6412	0.4509	-0.4583	0.702	NA
GstE6	FBgn0063494	tr|A1ZB71|A1ZB71_DROME	-0.05535	0.8361	0.2747	0.597	0.4705	0.7021	NA
CG5590	FBgn0039537	tr|Q9VB10|Q9VB10_DROME	0.00122	0.9499	-0.1006	0.9042	-0.5402	0.7026	Unknown
Aldh7A1	FBgn0036857	tr|Q8SXQ1|Q8SXQ1_DROME	0.2989	0.9434	-0.2519	0.815	-0.3992	0.7028	Pyruvate Metabolism
CG11752	FBgn0030292	tr|Q9VZ01|Q9VZ01_DROME	0.0816	0.8437	0.05069	0.8179	0.2055	0.7031	Oxidative Phosphorylation
Vha13	FBgn0283536	sp|Q9XZH6|VATG_DROME	-0.1649	0.8376	-0.0914	0.8532	0.1409	0.7034	NA
Gld	FBgn0001112	sp|P18173|DHGL_DROME	-0.9265	0.1206	1.02	0.07022	-0.2531	0.7035	NA
His2Av	FBgn0001197	sp|P08985|H2AV_DROME	0.1985	0.9406	0.4543	0.7252	0.421	0.7036	NA
CG5498	FBgn0027565	tr|Q9Y124|Q9Y124_DROME	0.2847	0.7159	0.3077	0.6216	0.04202	0.7037	NA
Mhc	FBgn0264695	sp|P05661|MYSA_DROME	-0.1308	0.9392	-0.6753	0.5192	-0.5976	0.7041	NA
Dbp73D	FBgn0004556	sp|P26802|DDX51_DROME	0.2748	0.7755	0.06398	0.806	0.2253	0.7042	NA
CG2691	FBgn0030504	sp|Q9VYA7|RRP12_DROME	-0.1333	0.9374	-0.06698	0.9016	0.3766	0.7044	NA
Gmd	FBgn0031661	sp|Q9VMW9|GMDS_DROME	-0.1615	0.9093	-0.2145	0.8379	-0.1614	0.7045	NA
CG7009	FBgn0038861	sp|Q9VDD9|TRM72_DROME	0.1574	0.8712	0.03361	0.8279	0.1217	0.7046	NA
mop	FBgn0036448	tr|Q9VUH6|Q9VUH6_DROME	0.04533	0.9109	0.006767	0.8149	-0.08377	0.7048	NA
PI31	FBgn0033669	sp|Q9V637|PSMF1_DROME	0.2907	0.8911	0.4883	0.6764	0.3893	0.7053	NA
lambdaTry	FBgn0043470	tr|Q7JPN9|Q7JPN9_DROME	0.03118	0.898	0.02287	0.8502	0.2647	0.7054	NA
Osbp	FBgn0020626	tr|Q9VC05|Q9VC05_DROME	-0.09999	0.9383	-0.04602	0.8895	-0.3806	0.7057	NA
RpL34b	FBgn0037686	tr|Q9VHE5|Q9VHE5_DROME	-0.3546	0.6116	0.2125	0.775	0.2583	0.7059	NA
Ns2	FBgn0034243	tr|Q7JXU4|Q7JXU4_DROME	-0.7511	0.3389	-0.3127	0.8599	0.3228	0.706	NA
rept	FBgn0040075	sp|Q9V3K3|RUVB2_DROME	0.2314	0.9431	0.3256	0.8867	0.5001	0.7061	NA
Syt1	FBgn0004242	sp|P21521|SY65_DROME	0.1882	0.8128	0.4286	0.5365	-0.04659	0.7063	NA
CG9581	FBgn0031093	tr|Q9W5W7|Q9W5W7_DROME	0.03212	0.9368	0.02413	0.8897	0.1531	0.7065	Protein Stability & Degradation
CG11267	FBgn0036334	tr|Q9VU35|Q9VU35_DROME	-0.05439	0.9495	-0.1183	0.9053	0.4292	0.7067	Import & Sorting
CG12964	FBgn0034022	tr|Q29QW0|Q29QW0_DROME	0.2347	0.7784	2.166	0.004016	-0.002155	0.7069	NA
Hmu	FBgn0015737	tr|Q9VB46|Q9VB46_DROME	-0.1944	0.9427	-0.09642	0.8927	-0.4946	0.707	NA
Herp	FBgn0031950	tr|Q9VLW9|Q9VLW9_DROME	0.03603	0.9058	-0.267	0.7354	-0.2572	0.7072	NA
nero	FBgn0261479	sp|Q9V9U4|DOHH_DROME	-0.4185	0.8228	-0.3453	0.8508	-0.3866	0.7075	NA
melt	FBgn0023001	sp|Q9VS24|MELT_DROME	0.7314	0.2743	0.4522	0.5398	0.1725	0.7079	NA
Cyp9b2	FBgn0015039	sp|Q9V4I1|CP9B2_DROME	0.3851	0.9084	-0.1562	0.687	-0.261	0.7081	NA
CG5096	FBgn0032235	tr|Q9VKX6|Q9VKX6_DROME	-0.2913	0.8684	-0.6161	0.4101	0.01068	0.7085	NA
lark	FBgn0011640	sp|Q94901|LARK_DROME	0.2067	0.9454	0.3857	0.8764	0.4607	0.7087	NA
Mlc1	FBgn0002772	sp|P06742|MLC1_DROME	-0.05823	0.949	-0.4658	0.766	-0.4912	0.7089	NA
CG13676	FBgn0035844	tr|Q9VSE3|Q9VSE3_DROME	0.4273	0.7308	-0.237	0.8119	0.3387	0.7091	NA
dl	FBgn0260632	sp|P15330|DORS_DROME	-0.04468	0.9409	0.1259	0.896	0.4081	0.7092	NA
DPCoAC	FBgn0067783	tr|Q9VDL7|Q9VDL7_DROME	0.07035	0.9129	0.04333	0.8351	0.195	0.7093	Mitochondrial Carrier
mRpL55	FBgn0038678	sp|Q9VE04|RM55_DROME	0.04655	0.9466	0.05048	0.9011	0.4141	0.7094	Translation
Tpi	FBgn0086355	sp|P29613|TPIS_DROME	-0.1398	0.9499	-0.4694	0.856	-0.5492	0.7095	Glycolysis
CG6426	FBgn0034162	tr|Q7JYZ0|Q7JYZ0_DROME	-0.2107	0.8698	0.6532	0.2981	0.2535	0.7099	NA
blp	FBgn0038387	sp|Q9VF08|TIM16_DROME	0.1758	0.933	0.2114	0.865	0.2955	0.71	Import & Sorting
Sf3b2	FBgn0031493	tr|Q9VQK7|Q9VQK7_DROME	0.2541	0.9354	0.4918	0.6944	0.455	0.7101	NA
smash	FBgn0263346	sp|Q0KIC3|Y3427_DROME	0.2963	0.9192	0.2106	0.8681	-0.3704	0.7105	NA
kst	FBgn0004167	tr|A8JNJ6|A8JNJ6_DROME	0.1582	0.9519	0.4229	0.8442	0.5101	0.7109	NA
CG15879	FBgn0035309	tr|Q9W048|Q9W048_DROME	-0.1786	0.8567	-0.05815	0.8076	-0.2479	0.711	NA
sls	FBgn0086906	sp|Q9I7U4|TITIN_DROME	-0.1202	0.9499	-0.5273	0.698	-0.6318	0.7112	NA
CG10425	FBgn0039304	tr|Q9VBU5|Q9VBU5_DROME	-0.03483	0.9057	-0.2042	0.7761	-0.2311	0.7114	NA
CG10555	FBgn0030034	tr|Q9W3G1|Q9W3G1_DROME	0.5527	0.4301	0.4551	0.4627	-0.04213	0.7115	NA
Tailor	FBgn0037470	sp|Q9VI58|TUTT_DROME	-0.1372	0.9033	0.09403	0.8906	-0.1863	0.7118	NA
Gk1	FBgn0025592	tr|Q9W0U0|Q9W0U0_DROME	-0.3902	0.8559	-0.1118	0.8857	-0.3197	0.7121	Replication & Transcription
RpL23	FBgn0010078	sp|P48159|RL23_DROME	-0.153	0.9257	-0.1571	0.8977	0.426	0.7126	NA
Dad1	FBgn0263852	sp|Q9VLM5|DAD1_DROME	-0.3671	0.6634	-0.2189	0.7522	-0.2162	0.7127	NA
thetaTry	FBgn0011555	sp|P42278|TRYT_DROME	-0.5553	0.4547	-0.4715	0.4854	-0.2277	0.7128	NA
RpS7	FBgn0039757	sp|Q9VA91|RS7_DROME	0.01445	0.9466	-0.404	0.8088	0.4455	0.7129	NA
CG5555	FBgn0038686	tr|A0A0B4KHR2|A0A0B4KHR2_DROME	0.2306	0.5985	-0.1612	0.6934	-0.08662	0.713	NA
CG3420	FBgn0033100	tr|Q8SYQ8|Q8SYQ8_DROME	0.1856	0.9148	0.2707	0.763	0.3142	0.7136	Oxidative Phosphorylation
Cypl	FBgn0035141	tr|Q9W0Q2|Q9W0Q2_DROME	-0.2331	0.9191	0.06226	0.8944	-0.08253	0.7141	NA
eEF1alpha1	FBgn0284245	sp|P08736|EF1A1_DROME	0.1726	0.9288	-0.2177	0.8387	0.3943	0.7144	NA
RpS21	FBgn0015521	sp|O76927|RS21_DROME	0.191	0.8355	0.2008	0.7818	0.3677	0.7145	NA
snRNP-U1-70K	FBgn0016978	sp|P17133|RU17_DROME	-0.000939	0.946	0.3288	0.8438	0.3613	0.7148	NA
26-29-p	FBgn0250848	tr|Q9V3U6|Q9V3U6_DROME	0.1136	0.9492	0.1415	0.8922	-0.4272	0.7151	NA
alphaSnap	FBgn0250791	sp|Q23983|SNAP_DROME	0.2213	0.9393	0.5413	0.7499	0.5414	0.7154	NA
mRpS18C	FBgn0039765	tr|Q9VA81|Q9VA81_DROME	-0.06768	0.9437	0.1222	0.8964	0.4069	0.7155	Translation
CG2200	FBgn0030447	sp|Q9VYH3|PEPE_DROME	-0.2208	0.9373	-0.3284	0.839	-0.4633	0.7156	NA
CG9394	FBgn0034588	tr|Q9W2L6|Q9W2L6_DROME	-0.2963	0.9281	-1.122	0.01056	0.2117	0.7157	NA
CG8405	FBgn0034071	tr|Q7K4L9|Q7K4L9_DROME	0.06658	0.8982	-0.08727	0.7926	0.05529	0.7158	NA
CG7724	FBgn0036698	tr|Q9VVE3|Q9VVE3_DROME	-0.2024	0.937	0.1823	0.8669	0.2567	0.7159	Metabolism of Lipids & Lipoproteins
CG11158	FBgn0030511	tr|Q9I7S2|Q9I7S2_DROME	-0.399	0.6679	-0.3246	0.6796	-0.2181	0.716	NA
CG12007	FBgn0037293	tr|Q9VN77|Q9VN77_DROME	-0.1131	0.8943	0.5373	0.4172	0.1268	0.7162	NA
Lrpprc2	FBgn0027794	tr|Q9W592|Q9W592_DROME	0.1254	0.9354	0.3362	0.8292	0.3875	0.7164	Translation
Cht7	FBgn0035398	tr|Q9VZV2|Q9VZV2_DROME	0.01241	0.9194	-0.3765	0.7235	-0.2815	0.7166	NA
UQCR-6.4	FBgn0034245	tr|Q500Y7|Q500Y7_DROME	0.001517	0.9426	0.1	0.8951	0.3836	0.7167	Oxidative Phosphorylation
zda	FBgn0034368	tr|Q7K3D4|Q7K3D4_DROME	-0.2288	0.9406	-0.1213	0.8485	-0.4613	0.7169	Apoptosis
ND-PDSW	FBgn0021967	tr|Q9VQR2|Q9VQR2_DROME	0.319	0.8649	0.2815	0.7179	0.4248	0.7172	Oxidative Phosphorylation
LRP1	FBgn0053087	tr|A0A0B4KFD1|A0A0B4KFD1_DROME	1.014	0.1055	0.02028	0.7951	0.07229	0.7174	NA
mRpL1	FBgn0037566	tr|Q9VHT5|Q9VHT5_DROME	-0.08108	0.939	0.04566	0.9006	0.2571	0.7175	Translation
Fkbp14	FBgn0010470	tr|A0A0B4K7C5|A0A0B4K7C5_DROME	-0.3954	0.8711	-0.01676	0.8623	-0.5023	0.7176	NA
Cyp12c1	FBgn0036806	sp|Q9VVR9|C12C1_DROME	0.1277	0.9444	-0.1342	0.8817	-0.4351	0.7179	Metabolism of Vitamins & Co-Factors
CG5080	FBgn0031313	tr|Q7K3E2|Q7K3E2_DROME	0.1047	0.9469	-0.06711	0.8983	-0.3792	0.718	NA
Gdh	FBgn0001098	sp|P54385|DHE3_DROME	-0.04538	0.9524	-0.3678	0.8861	-0.4789	0.7189	Amino Acid Metabolism
CG33303	FBgn0053303	tr|Q76NQ0|Q76NQ0_DROME	-0.3807	0.8937	-0.2772	0.8912	-0.5299	0.719	NA
B52	FBgn0004587	sp|P26686|SRR55_DROME	0.1806	0.9469	0.2651	0.8935	0.5307	0.7192	NA
sds22	FBgn0028992	tr|Q9VEK8|Q9VEK8_DROME	0.03461	0.9441	-0.00759	0.8836	-0.3599	0.7196	NA
AP-2mu	FBgn0263351	tr|O62530|O62530_DROME	-0.03123	0.8908	0.4276	0.5527	0.02597	0.7197	NA
Fmo-2	FBgn0033079	tr|Q7K3U4|Q7K3U4_DROME	0.0002971	0.95	0.1268	0.9023	0.482	0.7198	NA
Uros1	FBgn0030066	tr|Q9W3B3|Q9W3B3_DROME	0.03384	0.9312	0.002343	0.8839	-0.2122	0.72	Heme Biosynthesis
Cyp9f2	FBgn0038037	sp|Q9VG82|CP9F2_DROME	-0.494	0.6701	-0.004668	0.8928	0.2507	0.7201	NA
Vha100-4	FBgn0038613	tr|Q9VE77|Q9VE77_DROME	0.089	0.9157	-0.3699	0.7137	-0.2781	0.7203	NA
Cul2	FBgn0032956	tr|Q9V9R2|Q9V9R2_DROME	0.001027	0.9362	0.1663	0.8306	-0.2104	0.7206	NA
Gga	FBgn0030141	tr|Q9W329|Q9W329_DROME	-0.003499	0.9321	-0.09824	0.858	-0.2573	0.7207	NA
msps	FBgn0027948	sp|Q9VEZ3|MSPS_DROME	0.159	0.9465	0.4879	0.8092	0.4525	0.721	NA
Svil	FBgn0266696	tr|X2JAM4|X2JAM4_DROME	0.2377	0.9389	-0.009955	0.9027	-0.4607	0.7212	NA
CoRest	FBgn0261573	sp|Q59E36|RCOR_DROME	-0.2132	0.8342	-0.1494	0.8191	0.2047	0.7215	NA
Pfdn2	FBgn0010741	sp|Q9VTE5|PFD2_DROME	-0.01409	0.9471	0.02677	0.8958	0.4305	0.7219	NA
PEK	FBgn0037327	sp|Q9NIV1|E2AK3_DROME	-0.09693	0.9036	0.3488	0.6771	-0.04574	0.722	Translation
SERCA	FBgn0263006	sp|P22700|ATC1_DROME	-0.3157	0.9492	-0.636	0.6493	-0.6343	0.7223	NA
Cpr60D	FBgn0050163	tr|Q8MLN7|Q8MLN7_DROME	0.4107	0.8533	-0.7342	0.2566	-0.415	0.7224	NA
vig	FBgn0024183	tr|Q9V426|Q9V426_DROME	-0.2712	0.9383	-0.618	0.6225	-0.3733	0.7225	NA
CG6454	FBgn0039187	tr|Q8IMW9|Q8IMW9_DROME	0.03786	0.8834	0.3934	0.5986	0.1589	0.7228	NA
Adk2	FBgn0283494	sp|Q9U915|KAD2_DROME	0.04801	0.9505	-0.229	0.8585	0.4664	0.7229	Apoptosis
CG5946	FBgn0036211	tr|X2JGK6|X2JGK6_DROME	-0.808	0.2222	-0.627	0.4823	-0.4061	0.723	NA
sni	FBgn0030026	tr|Q9W3H4|Q9W3H4_DROME	0.1502	0.942	0.05305	0.9001	0.4038	0.7231	NA
Eps-15	FBgn0035060	tr|Q9W111|Q9W111_DROME	0.4918	0.9089	0.6381	0.5793	0.5434	0.7233	NA
CG7203	FBgn0031942	tr|Q9VLX9|Q9VLX9_DROME	-0.141	0.8708	-0.9992	0.08376	-0.07486	0.7236	NA
Sdc	FBgn0010415	sp|P49415|SDC_DROME	-0.1527	0.8339	-0.01342	0.8434	-0.03512	0.7237	NA
Srp19	FBgn0015298	sp|P49963|SRP19_DROME	0.1362	0.9395	0.06081	0.9042	0.4868	0.7238	NA
Muc68Ca	FBgn0036181	tr|Q7KUH2|Q7KUH2_DROME	0.06548	0.9078	-0.08505	0.8789	0.0009349	0.7242	NA
CG1143	FBgn0035359	tr|Q9VZZ1|Q9VZZ1_DROME	-0.2861	0.8135	-0.03874	0.8841	-0.2073	0.7244	NA
VhaAC39-1	FBgn0285910	sp|Q9W4P5|VA0D1_DROME	-0.3081	0.8581	-0.07725	0.8885	-0.4324	0.7245	NA
CG30197	FBgn0050197	tr|Q8MKJ5|Q8MKJ5_DROME	-0.05226	0.9051	0.2021	0.667	0.1479	0.7246	NA
Rab2	FBgn0014009	tr|O18333|O18333_DROME	-0.01124	0.943	-0.1603	0.8747	-0.4364	0.725	NA
l(3)80Fj	FBgn0287182	tr|Q7PLL6|Q7PLL6_DROME	0.05771	0.9462	0.2295	0.88	0.5339	0.7251	NA
Picot	FBgn0024315	sp|Q9V7S5|PICO_DROME	0.4281	0.5899	0.2475	0.7213	0.05035	0.7252	NA
Hsc70-3	FBgn0001218	sp|P29844|BIP_DROME	-0.06277	0.9385	-0.3455	0.8865	-0.5726	0.7256	Apoptosis
CG6664	FBgn0036685	tr|Q9VVC8|Q9VVC8_DROME	0.1721	0.9302	0.2953	0.7881	0.2887	0.7257	NA
Ras85D	FBgn0003205	sp|P08646|RAS1_DROME	0.2537	0.922	0.3146	0.7491	0.2471	0.7258	NA
Der-2	FBgn0038438	tr|Q9VEU2|Q9VEU2_DROME	-0.02138	0.9084	-0.2651	0.7219	-0.132	0.7261	NA
CG13220	FBgn0033608	tr|Q6NP72|Q6NP72_DROME	-0.3619	0.7703	-0.3934	0.731	-0.1091	0.7262	NA
CG6230	FBgn0027582	tr|Q9VKJ6|Q9VKJ6_DROME	0.1139	0.9428	0.1836	0.8948	0.3802	0.7267	NA
RpL18A	FBgn0010409	sp|P41093|RL18A_DROME	-0.123	0.9505	-0.2276	0.8956	0.5378	0.7268	NA
Rga	FBgn0017550	sp|Q94547|RGA_DROME	0.1648	0.8695	0.1844	0.7902	0.1346	0.7269	NA
Piezo	FBgn0264953	sp|M9MSG8|PIEZO_DROME	0.415	0.7838	0.605	0.4422	0.2517	0.727	NA
park	FBgn0041100	tr|Q7KTX7|Q7KTX7_DROME	-0.08205	0.8924	-0.2541	0.7206	-0.198	0.7271	Mitophagy
ABCB7	FBgn0035244	tr|Q9W0C5|Q9W0C5_DROME	0.1986	0.9452	0.5089	0.8239	0.4783	0.7274	Transmembrane Transport
RpS23	FBgn0033912	sp|Q8T3U2|RS23_DROME	0.07665	0.9347	-0.1983	0.8709	0.4906	0.7276	NA
CG3776	FBgn0035088	tr|Q9W0X3|Q9W0X3_DROME	0.05077	0.8948	0.1508	0.7738	-0.08075	0.7283	Calcium Signaling & Transport
PHGPx	FBgn0035438	tr|Q8IRD3|Q8IRD3_DROME	-0.07183	0.9446	-0.3375	0.8731	-0.4466	0.7285	ROS Defense
CG11583	FBgn0035524	sp|Q9VZE6|BRX1_DROME	-0.07809	0.9397	0.08018	0.889	0.3323	0.7287	NA
CG16985	FBgn0035355	tr|Q9VZZ6|Q9VZZ6_DROME	0.4271	0.871	0.3147	0.8689	0.4162	0.7291	Fatty Acid Biosynthesis & Elongation
Rpn12	FBgn0028693	tr|Q9V436|Q9V436_DROME	0.1224	0.9364	0.2717	0.86	0.3825	0.7293	NA
CG4538	FBgn0038745	tr|A0A0B4LID7|A0A0B4LID7_DROME	0.2828	0.9299	0.3123	0.8602	0.3747	0.7294	Protein Stability & Degradation
CG14712	FBgn0037924	tr|Q9VGL0|Q9VGL0_DROME	0.1421	0.9256	0.004895	0.8163	-0.1113	0.7298	NA
RpS30	FBgn0038834	tr|Q9VDH8|Q9VDH8_DROME	-0.01037	0.8667	-0.09214	0.8124	0.07257	0.7301	NA
ND-B14.7	FBgn0034576	tr|Q7JYH3|Q7JYH3_DROME	-0.2395	0.8513	-0.1766	0.8369	-0.2545	0.7303	Oxidative Phosphorylation
CG31694	FBgn0051694	tr|Q9VQI5|Q9VQI5_DROME	-0.2368	0.9222	-0.2284	0.8519	-0.2266	0.7304	NA
CG10907	FBgn0036207	tr|Q9VTN7|Q9VTN7_DROME	0.0959	0.9165	0.2727	0.6508	0.08192	0.7312	NA
CG12325	FBgn0033557	tr|Q5U0X8|Q5U0X8_DROME	-0.1937	0.8448	-0.04788	0.853	-0.1366	0.7315	NA
RpS13	FBgn0010265	sp|Q03334|RS13_DROME	-0.1261	0.9481	-0.2433	0.8945	0.5239	0.7316	NA
Cln3	FBgn0036756	tr|Q9VVL0|Q9VVL0_DROME	-0.06907	0.9204	0.1356	0.8344	0.169	0.7318	NA
Ndae1	FBgn0259111	tr|Q8IPI3|Q8IPI3_DROME	0.0932	0.9329	0.1443	0.8621	0.1483	0.732	NA
CG41099	FBgn0039955	tr|Q7PLP5|Q7PLP5_DROME	0.6552	0.3493	1.064	0.05002	0.08987	0.7326	NA
Dref	FBgn0015664	tr|Q94883|Q94883_DROME	0.04906	0.9335	0.3414	0.7612	0.2713	0.7326	NA
scrib	FBgn0263289	sp|Q7KRY7|LAP4_DROME	0.441	0.9232	0.6351	0.6155	0.5151	0.7328	NA
GstZ2	FBgn0037697	sp|Q9VHD2|MAAI2_DROME	-0.4568	0.7187	-0.5725	0.4428	-0.3196	0.7332	Amino Acid Metabolism
MagR	FBgn0026666	sp|Q8T3X9|ISCA1_DROME	0.02383	0.8754	-0.2533	0.724	0.02577	0.7334	Fe-S Cluster Biosynthesis
SNRPG	FBgn0261791	sp|Q9VXE0|RUXG_DROME	-0.01654	0.9062	0.03695	0.841	0.1945	0.7335	NA
CG6726	FBgn0039049	tr|Q9VCR2|Q9VCR2_DROME	-0.3049	0.9422	-0.3767	0.886	-0.4554	0.7337	NA
CG43394	FBgn0263256	tr|M9PCI1|M9PCI1_DROME	0.5389	0.4866	0.1367	0.8049	-0.2107	0.7338	NA
CG7714	FBgn0038645	tr|Q9VE40|Q9VE40_DROME	-0.05982	0.9045	0.2074	0.7335	0.1944	0.7342	NA
LanA	FBgn0002526	sp|Q00174|LAMA_DROME	0.1847	0.9521	0.513	0.8365	0.5989	0.7344	NA
Dp1	FBgn0027835	tr|Q7KN75|Q7KN75_DROME	-0.291	0.947	-0.528	0.7862	-0.4977	0.7346	NA
hui	FBgn0033968	tr|Q7JVV8|Q7JVV8_DROME	-0.4638	0.7219	0.1918	0.8644	-0.3149	0.7349	NA
CG9673	FBgn0030775	tr|Q9VXC7|Q9VXC7_DROME	0.02099	0.9416	-0.3708	0.8428	0.3279	0.7351	NA
Galphao	FBgn0001122	sp|P16378|GNAO_DROME	0.05868	0.9237	0.5562	0.5515	0.3195	0.7352	NA
Sap47	FBgn0013334	sp|Q960T2|SAP47_DROME	0.3373	0.8353	0.1391	0.8591	0.2578	0.7354	NA
Nle	FBgn0021874	sp|Q9VPR4|NLE_DROME	0.1205	0.9289	0.2772	0.8124	0.1692	0.7356	NA
vnc	FBgn0263251	tr|Q9VT75|Q9VT75_DROME	0.1616	0.94	-0.004659	0.9011	0.4036	0.7357	NA
crb	FBgn0259685	sp|P10040|CRB_DROME	0.08521	0.9092	0.3298	0.6648	0.2431	0.7359	NA
CG8199	FBgn0037709	tr|Q9VHB8|Q9VHB8_DROME	-0.3489	0.9115	-0.3436	0.79	-0.4821	0.7362	Amino Acid Metabolism
CG33127	FBgn0053127	tr|Q86B58|Q86B58_DROME	-0.3597	0.8788	-0.3743	0.7121	-0.3883	0.7365	NA
I-2	FBgn0028429	tr|A8JNP7|A8JNP7_DROME	0.05969	0.9325	0.1423	0.8203	0.08135	0.7367	NA
LRR	FBgn0033212	tr|A0A0B4KEE7|A0A0B4KEE7_DROME	0.08201	0.8491	0.1288	0.7531	0.1116	0.7371	NA
CG17726	FBgn0037880	sp|Q9VGR2|NDUF7_DROME	0.1686	0.9246	0.3967	0.7129	0.09789	0.7372	Oxidative Phosphorylation
PKD	FBgn0038603	tr|A0A0B4KHC3|A0A0B4KHC3_DROME	0.01127	0.879	0.5256	0.3693	-0.1476	0.7373	NA
pug	FBgn0020385	sp|O96553|C1TC_DROME	-0.2051	0.9503	-0.2313	0.8985	-0.5949	0.7374	Folate & Pterin Metabolism
Prat	FBgn0004901	sp|Q27601|PUR1_DROME	-0.0105	0.9182	0.3685	0.7063	0.1601	0.7376	NA
ND-23	FBgn0017567	tr|Q9VF27|Q9VF27_DROME	0.1743	0.9407	0.2168	0.8913	0.4533	0.7379	Oxidative Phosphorylation
CG5290	FBgn0036772	tr|Q9VVM8|Q9VVM8_DROME	0.05963	0.9408	0.1735	0.8931	0.2689	0.738	NA
CG5412	FBgn0038806	sp|Q9VDL1|LOVG_DROME	-0.1003	0.9386	0.07785	0.8957	0.3086	0.738	NA
Usp16-45	FBgn0029763	tr|Q9W4C3|Q9W4C3_DROME	-0.1067	0.9373	0.1555	0.8549	0.1893	0.7383	NA
RNaseZ	FBgn0028426	sp|Q8MKW7|RNZ_DROME	0.07241	0.9359	0.2776	0.8382	0.168	0.7385	Translation
CG8243	FBgn0033349	tr|A1Z7K6|A1Z7K6_DROME	-0.03482	0.9362	0.1123	0.8234	0.2261	0.7393	NA
LKRSDH	FBgn0286198	tr|Q9VLX0|Q9VLX0_DROME	-0.2681	0.9458	-0.4954	0.8357	-0.4565	0.7394	Amino Acid Metabolism
Eip63F-1	FBgn0004910	sp|P48593|E631_DROME	0.1283	0.9349	0.05702	0.89	0.3207	0.7398	NA
betaTub56D	FBgn0284243	sp|Q24560|TBB1_DROME	0.3024	0.9215	0.5561	0.665	0.4649	0.7398	NA
Atpalpha	FBgn0002921	sp|P13607|ATNA_DROME	0.3153	0.946	0.4291	0.8475	0.5003	0.74	NA
CaMKII	FBgn0264607	sp|Q00168|KCC2A_DROME	0.2859	0.9212	0.4039	0.8498	0.4605	0.7409	NA
Acbp5	FBgn0035926	tr|Q9VSP9|Q9VSP9_DROME	0.1431	0.7106	-0.9897	0.03325	-0.03068	0.741	NA
Nak	FBgn0015772	tr|Q9VJ30|Q9VJ30_DROME	0.168	0.8676	-0.1267	0.7146	0.1672	0.7411	NA
Naa40	FBgn0039687	tr|Q9VAI4|Q9VAI4_DROME	-0.002533	0.8872	-0.07372	0.8461	-0.04899	0.7413	NA
Men-b	FBgn0029155	tr|E1JIZ4|E1JIZ4_DROME	0.05193	0.9463	0.02809	0.9017	-0.4933	0.7414	Pyruvate Metabolism
Adgf-A	FBgn0036752	tr|Q9VVK5|Q9VVK5_DROME	-0.2909	0.8113	-0.3405	0.6773	-0.1745	0.7415	NA
RpL29	FBgn0016726	sp|Q24154|RL29_DROME	-0.2828	0.8239	-0.2638	0.7806	0.1539	0.7416	NA
Hel89B	FBgn0022787	tr|Q9VF02|Q9VF02_DROME	0.01434	0.8947	-0.1106	0.8075	0.02698	0.7417	NA
yellow-f2	FBgn0038105	sp|Q9VG08|YELF2_DROME	-0.0917	0.9151	0.1989	0.8017	-0.2932	0.742	NA
Mtap	FBgn0034215	sp|Q9V813|MTAP_DROME	-0.1691	0.9454	-0.2832	0.8467	-0.515	0.7421	NA
CG2681	FBgn0024997	tr|Q9W4W4|Q9W4W4_DROME	-0.3985	0.8949	-0.621	0.4772	-0.3746	0.7421	NA
CG9344	FBgn0034564	tr|Q9W2P5|Q9W2P5_DROME	0.2641	0.928	0.2905	0.8728	0.4048	0.7423	NA
CG8993	FBgn0035334	tr|Q9W022|Q9W022_DROME	0.1478	0.9418	0.1798	0.8838	0.3764	0.7424	ROS Defense
AnxB9	FBgn0000083	sp|P22464|ANXB9_DROME	-0.1987	0.8916	-0.1822	0.8804	-0.5237	0.7426	NA
Hmgcl	FBgn0031877	tr|Q9VM58|Q9VM58_DROME	0.2322	0.8913	0.09703	0.8558	-0.2862	0.7426	Amino Acid Metabolism
Rpn1	FBgn0028695	tr|Q9VW54|Q9VW54_DROME	-0.3196	0.8062	-0.08517	0.8971	-0.5485	0.7428	NA
mRpS2	FBgn0031639	tr|Q8MSS7|Q8MSS7_DROME	-0.06863	0.9278	0.1182	0.858	0.1322	0.743	Translation
mtd	FBgn0013576	tr|A0A0B4K620|A0A0B4K620_DROME	0.07685	0.9468	0.08876	0.901	-0.2743	0.7435	ROS Defense
GckIII	FBgn0266465	tr|Q9VEN3|Q9VEN3_DROME	0.2352	0.9472	0.6325	0.5619	0.4255	0.7437	NA
Pka-R1	FBgn0259243	sp|P16905|KAPR1_DROME	-0.2385	0.9466	-0.3253	0.8526	-0.5369	0.744	NA
poly	FBgn0086371	tr|Q9VFW4|Q9VFW4_DROME	0.3425	0.8564	0.0872	0.8873	0.2912	0.7443	NA
Idh	FBgn0001248	tr|B7Z0E0|B7Z0E0_DROME	-0.5636	0.6187	-0.6094	0.7475	-0.4108	0.7444	Tricarboxylic Acid Cycle
rb	FBgn0003210	tr|Q9W4K1|Q9W4K1_DROME	-0.05172	0.9199	0.4316	0.5479	-0.2741	0.7446	NA
Lac	FBgn0010238	sp|Q24372|LACH_DROME	0.1554	0.937	0.7075	0.2948	0.3546	0.7448	NA
CG8108	FBgn0027567	tr|Q9VT61|Q9VT61_DROME	0.2185	0.9324	0.1588	0.8931	0.3145	0.745	NA
Ptpa	FBgn0016698	tr|Q9VQQ0|Q9VQQ0_DROME	0.4563	0.5683	0.4891	0.5092	-0.1332	0.7451	NA
Atg18a	FBgn0035850	tr|M9PER1|M9PER1_DROME	0.1816	0.923	0.2509	0.7651	-0.2301	0.7452	NA
Tango5	FBgn0052675	tr|Q9W2S1|Q9W2S1_DROME	-0.08365	0.9381	-0.2038	0.8748	-0.2169	0.7454	NA
Spn55B	FBgn0028983	tr|Q7JV69|Q7JV69_DROME	0.1226	0.9433	-0.0582	0.8523	-0.402	0.7456	NA
Art3	FBgn0038306	tr|Q9VFB3|Q9VFB3_DROME	-0.492	0.8025	-0.3947	0.8216	-0.3576	0.7457	NA
enc	FBgn0004875	sp|Q8MSX1|ENC_DROME	0.2796	0.8527	0.3824	0.7045	0.2473	0.7458	NA
bigmax	FBgn0039509	tr|Q9VB47|Q9VB47_DROME	0.1567	0.8048	-0.1023	0.7455	-0.113	0.7459	NA
CG4679	FBgn0033816	sp|A1Z9A8|PTCD3_DROME	-0.03506	0.9507	0.1328	0.9056	0.4862	0.7459	Translation
mRpL43	FBgn0034893	tr|Q9W1L1|Q9W1L1_DROME	0.03546	0.9506	0.1174	0.9045	0.459	0.7462	Translation
Npc2a	FBgn0031381	sp|Q9VQ62|NPC2_DROME	0.9506	0.08765	0.553	0.4761	-0.1724	0.7463	NA
Pgam5	FBgn0023517	sp|O46084|PGAM5_DROME	0.1649	0.8847	0.3238	0.7161	-0.04227	0.7464	Mitophagy
Mtor	FBgn0013756	sp|A1Z8P9|TPR_DROME	0.3775	0.9414	0.4713	0.8795	0.5406	0.7464	NA
CG7601	FBgn0027583	sp|Q9Y140|DHRS7_DROME	-0.05294	0.885	-0.1807	0.7388	-0.1153	0.7465	NA
CG1824	FBgn0030403	tr|Q9VYL5|Q9VYL5_DROME	0.02914	0.9298	0.01593	0.8802	0.2905	0.7468	Import & Sorting
ImpL2	FBgn0001257	sp|Q09024|IMPL2_DROME	0.2012	0.9278	0.563	0.5301	0.154	0.7471	NA
CG5399	FBgn0038353	tr|Q9VF46|Q9VF46_DROME	-0.2184	0.7823	-0.228	0.8195	-0.05809	0.7472	NA
CG4962	FBgn0036597	tr|Q9VV21|Q9VV21_DROME	0.6969	0.317	0.07951	0.7751	0.1206	0.7475	NA
Caper	FBgn0031883	tr|Q9VM49|Q9VM49_DROME	-0.03952	0.948	-0.002682	0.9027	0.3072	0.7477	NA
CG3734	FBgn0038700	tr|Q8SXS7|Q8SXS7_DROME	0.1727	0.9067	-0.04815	0.867	-0.1429	0.7478	NA
QC	FBgn0052412	tr|Q9VRQ9|Q9VRQ9_DROME	-0.268	0.8164	-0.2368	0.7368	0.1644	0.7479	NA
Ppcs	FBgn0261285	tr|E2QD26|E2QD26_DROME	-0.0375	0.9056	0.2927	0.7142	0.199	0.7481	NA
Pkn	FBgn0020621	sp|A1Z7T0|PKN_DROME	-0.04743	0.9435	-0.08377	0.8755	-0.2826	0.7482	NA
Lpin	FBgn0263593	tr|Q8SXP0|Q8SXP0_DROME	-0.2512	0.9397	-0.3339	0.8665	-0.3515	0.7484	NA
CG17271	FBgn0038829	tr|Q9VDI5|Q9VDI5_DROME	-0.1422	0.9423	-0.2795	0.8516	-0.3868	0.7485	NA
Jon65Aiii	FBgn0035665	tr|Q9VRS7|Q9VRS7_DROME	-0.8037	0.2183	-0.2522	0.8171	-0.2539	0.7486	NA
Srp14	FBgn0038808	tr|Q9VDL0|Q9VDL0_DROME	0.003593	0.8846	-0.1325	0.693	0.1468	0.7487	NA
Sgsh	FBgn0038660	tr|Q9VE24|Q9VE24_DROME	-0.01958	0.9114	0.5349	0.4277	-0.02921	0.7488	NA
CG32473	FBgn0052473	tr|Q8INH6|Q8INH6_DROME	-0.3015	0.9068	-0.1794	0.9013	-0.5249	0.7493	NA
Hsp23	FBgn0001224	sp|P02516|HSP23_DROME	0.7529	0.2955	-0.1325	0.8553	0.06361	0.7493	NA
CG34125	FBgn0083961	tr|Q0E8T6|Q0E8T6_DROME	0.2293	0.8265	0.09931	0.8085	-0.1946	0.7494	NA
CG13284	FBgn0032614	tr|Q8IGQ3|Q8IGQ3_DROME	-0.499	0.5733	0.4786	0.6028	0.0332	0.7497	Unknown
RpL35A	FBgn0037328	tr|Q9VNB9|Q9VNB9_DROME	-0.1945	0.9421	-0.2325	0.8678	0.4343	0.7497	NA
GstE11	FBgn0034354	tr|Q7JVZ8|Q7JVZ8_DROME	0.2875	0.9069	0.5891	0.4016	0.3964	0.7499	NA
CG17528	FBgn0261387	sp|Q7PLI7|DCLK_DROME	0.175	0.8894	0.273	0.7233	0.13	0.75	NA
Ufl1	FBgn0037467	sp|Q9VI55|UFL1_DROME	-0.08245	0.9486	-0.04045	0.8955	-0.3985	0.7505	NA
CG9034	FBgn0040931	tr|Q9W380|Q9W380_DROME	0.2177	0.9015	-0.04893	0.8883	0.2668	0.7507	NA
CG6013	FBgn0038675	tr|Q9VE08|Q9VE08_DROME	-0.07087	0.9333	-0.00399	0.8882	-0.3321	0.7508	NA
Cda4	FBgn0052499	tr|Q9VR69|Q9VR69_DROME	0.2381	0.9388	0.2309	0.7797	0.3695	0.7508	NA
PCB	FBgn0027580	tr|Q0E9E2|Q0E9E2_DROME	-0.2574	0.9452	-0.1866	0.8861	-0.4053	0.7511	Glycolysis
[truncated: 1,294 more rows]
